# Supplementary material for: [4,6-Dimethyl­pyrimidine-2(1H)-thione-κS]iodidobis(triphenyl­phosphane-κP)copper(I)
Source: Acta Crystallogr Sect E Struct Rep Online. 2012 May 16;68(Pt 6):m773–4. doi: 10.1107/S1600536812021010 (PMC3379106; doi:10.1107/S1600536812021010)
Supplement: Supplementary file 1 [file e-68-0m773-sup1.cif]

##############################################################################
#                                                                            #
# This CIF contains the data in a paper accepted for publication in          #
# Acta Crystallographica Section E. It conforms to the requirements of       #
# Notes for Authors for Acta Crystallographica Section E, and has been       #
# peer reviewed under the auspices of the IUCr Commission on Journals.       #
#                                                                            #
# Full details of the Crystallographic Information File format               #
# are given in the paper "The Crystallographic Information File (CIF):       #
# a New Standard Archive File for Crystallography" by S. R. Hall, F. H.      #
# Allen and I. D. Brown [Acta Cryst. (1991), A47, 655-685].                  #
#                                                                            #
# The current version of the core CIF dictionary is obtainable from          #
# ftp://ftp.iucr.org/pub/cif_core.dic.                                       #
#                                                                            #
# Software is freely available for graphical display of the structure(s)     #
# in this CIF. For information consult the CIF software page                 #
# http://www.iucr.org/resources/cif/software.                                #
#                                                                            #
# This file may be used for bona fide research purposes within the           #
# scientific community so long as proper attribution is given to the journal # 
# article from which it was obtained.                                        #
#                                                                            #
##############################################################################
data_I
_audit_creation_method     SHELXL-97
_chemical_name_systematic
;
[4,6-Dimethylpyrimidine-2(1<i>H</i>)-thione-
\k<i>S</i>]iodidobis(triphenylphosphane-\k<i>P</i>)copper(I)
;
_chemical_name_common     ?
_chemical_formula_moiety     'C42 H38 Cu I N2 P2 S'
_chemical_formula_sum     'C42 H38 Cu I N2 P2 S'
_chemical_formula_iupac     '[Cu I (C6 H8 N2 S) (C18 H15 P)2]'
_chemical_formula_weight     855.18
_chemical_melting_point     ?
_symmetry_cell_setting     triclinic
_symmetry_space_group_name_H-M     'P -1'
_symmetry_space_group_name_hall     '-P 1'
loop_
    _symmetry_equiv_pos_as_xyz
    'x, y, z'
    '-x, -y, -z'
_cell_length_a     11.5605(7)
_cell_length_b     13.0076(8)
_cell_length_c     13.6456(8)
_cell_angle_alpha     92.2430(10)
_cell_angle_beta     99.2470(10)
_cell_angle_gamma     106.0920(10)
_cell_volume     1938.3(2)
_cell_formula_units_Z     2
_cell_measurement_reflns_used     9368
_cell_measurement_theta_min     1.5
_cell_measurement_theta_max     28.1
_cell_measurement_temperature     293(2)
_cell_special_details     ?
_exptl_crystal_description     block
_exptl_crystal_colour     yellow
_exptl_crystal_size_max     0.323
_exptl_crystal_size_mid     0.161
_exptl_crystal_size_min     0.082
_exptl_crystal_density_diffrn     1.465
_exptl_crystal_density_meas     ?
_exptl_crystal_density_method     'not measured'
_exptl_crystal_F_000     864
_exptl_absorpt_coefficient_mu     1.528
_exptl_absorpt_correction_type     multi-scan
_exptl_absorpt_process_details     '(SADABS; Bruker, 2003)'
_exptl_absorpt_correction_T_min     0.744
_exptl_absorpt_correction_T_max     0.882
_exptl_special_details     ?
_diffrn_ambient_temperature     293(2)
_diffrn_radiation_type     MoK\a
_diffrn_radiation_wavelength     0.71073
_diffrn_radiation_source     'fine-focus sealed tube'
_diffrn_radiation_monochromator     graphite
_diffrn_measurement_device_type     'Bruker SMART CCD'
_diffrn_measurement_method     '\f and \w scans'
_diffrn_detector_area_resol_mean     ?
_diffrn_reflns_number     26730
_diffrn_reflns_av_R_equivalents     0.0194
_diffrn_reflns_av_sigmaI/netI     0.0235
_diffrn_reflns_theta_min     1.52
_diffrn_reflns_theta_max     28.07
_diffrn_reflns_theta_full     28.07
_diffrn_measured_fraction_theta_max     0.993
_diffrn_measured_fraction_theta_full     0.993
_diffrn_reflns_limit_h_min     -15
_diffrn_reflns_limit_h_max     15
_diffrn_reflns_limit_k_min     -17
_diffrn_reflns_limit_k_max     17
_diffrn_reflns_limit_l_min     -18
_diffrn_reflns_limit_l_max     18
_diffrn_standards_number     ?
_diffrn_standards_interval_count     ?
_diffrn_standards_interval_time     ?
_diffrn_standards_decay_%     ?
_refine_special_details
;
Refinement of <i>F</i>^2^ against ALL reflections. The weighted <i>R</i>-factor
<i>wR</i> and goodness of fit <i>S</i> are based on <i>F</i>^2^, conventional
<i>R</i>-factors <i>R</i> are based on <i>F</i>, with <i>F</i> set to zero for
negative <i>F</i>^2^. The threshold expression of <i>F</i>^2^ >
\s(<i>F</i>^2^) is used only for calculating <i>R</i>-factors(gt) <i>etc</i>.
and is not relevant to the choice of reflections for refinement.
<i>R</i>-factors based on <i>F</i>^2^ are statistically about twice as large
as those based on <i>F</i>, and <i>R</i>- factors based on ALL data will be
even larger.
;
_reflns_number_total     9368
_reflns_number_gt     8066
_reflns_threshold_expression     I>2\s(I)
_refine_ls_structure_factor_coef     Fsqd
_refine_ls_matrix_type     full
_refine_ls_R_factor_all     0.0340
_refine_ls_R_factor_gt     0.0278
_refine_ls_wR_factor_gt     0.0716
_refine_ls_wR_factor_ref     0.0750
_refine_ls_goodness_of_fit_ref     1.031
_refine_ls_restrained_S_all     1.031
_refine_ls_number_reflns     9368
_refine_ls_number_parameters     448
_refine_ls_number_restraints     0
_refine_ls_hydrogen_treatment     mixed
_refine_ls_weighting_scheme     calc
_refine_ls_weighting_details
         'calc w=1/[\s^2^(Fo^2^)+(0.0400P)^2^+0.4017P] where P=(Fo^2^+2Fc^2^)/3'
_atom_sites_solution_hydrogens     geom
_atom_sites_solution_primary     direct
_atom_sites_solution_secondary     difmap
_refine_ls_shift/su_max     0.009
_refine_ls_shift/su_mean     0.000
_refine_diff_density_max     0.901
_refine_diff_density_min     -0.264
_refine_ls_extinction_method     none
_refine_ls_extinction_coef     ?
loop_
    _atom_type_symbol
    _atom_type_description
    _atom_type_scat_dispersion_real
    _atom_type_scat_dispersion_imag
    _atom_type_scat_source
    'C' 'C' 0.0033 0.0016
                         'International Tables Vol C Tables 4.2.6.8 and 6.1.1.4'
    'H' 'H' 0.0000 0.0000
                         'International Tables Vol C Tables 4.2.6.8 and 6.1.1.4'
    'N' 'N' 0.0061 0.0033
                         'International Tables Vol C Tables 4.2.6.8 and 6.1.1.4'
    'P' 'P' 0.1023 0.0942
                         'International Tables Vol C Tables 4.2.6.8 and 6.1.1.4'
    'S' 'S' 0.1246 0.1234
                         'International Tables Vol C Tables 4.2.6.8 and 6.1.1.4'
    'Cu' 'Cu' 0.3201 1.2651
                         'International Tables Vol C Tables 4.2.6.8 and 6.1.1.4'
    'I' 'I' -0.4742 1.8119
                         'International Tables Vol C Tables 4.2.6.8 and 6.1.1.4'
_computing_data_collection     'SMART (Bruker, 1998)'
_computing_cell_refinement     'SAINT (Bruker, 2003)'
_computing_data_reduction     'SAINT (Bruker, 2003)'
_computing_structure_solution     'SHELXS97 (Sheldrick, 2008)'
_computing_structure_refinement     'SHELXL97 (Sheldrick, 2008)'
_computing_molecular_graphics     'Mercury (Macrae <i>et al.</i>, 2008)'
_computing_publication_material
                        'SHELXL97 (Sheldrick, 2008) and publCIF (Westrip, 2010)'
loop_
    _atom_site_type_symbol
    _atom_site_label
    _atom_site_fract_x
    _atom_site_fract_y
    _atom_site_fract_z
    _atom_site_U_iso_or_equiv
    _atom_site_adp_type
    _atom_site_calc_flag
    _atom_site_refinement_flags
    _atom_site_occupancy
    _atom_site_symmetry_multiplicity
    _atom_site_disorder_assembly
    _atom_site_disorder_group
    C C28 0.1739(3) 0.7348(2) 0.7628(3) 0.0828(9) Uani d . 1 1 . .
    H H28 0.1874 0.8068 0.7511 0.099 Uiso calc R 1 1 . .
    N N1 0.30622(16) 0.47879(16) 0.54816(13) 0.0497(4) Uani d . 1 1 . .
    N N2 0.50121(16) 0.58089(15) 0.62532(14) 0.0522(4) Uani d . 1 1 . .
    I I1 0.059857(12) 0.249292(11) 0.536351(9) 0.05129(5) Uani d . 1 1 . .
    Cu Cu1 0.20767(2) 0.292271(17) 0.714703(16) 0.03664(6) Uani d . 1 1 . .
    P P1 0.23312(4) 0.13349(4) 0.76683(3) 0.03493(10) Uani d . 1 1 . .
    P P2 0.11163(4) 0.37674(4) 0.81382(3) 0.03521(10) Uani d . 1 1 . .
    S S 0.40255(5) 0.40670(5) 0.71098(4) 0.05366(14) Uani d . 1 1 . .
    C C25 0.13677(17) 0.52001(15) 0.79783(16) 0.0419(4) Uani d . 1 1 . .
    C C36 0.2937(2) 0.4210(2) 0.97987(18) 0.0589(6) Uani d . 1 1 . .
    H H36 0.3434 0.4507 0.9349 0.071 Uiso calc R 1 1 . .
    C C31 0.16908(18) 0.37741(15) 0.94672(14) 0.0413(4) Uani d . 1 1 . .
    C C7 0.08651(17) 0.04295(14) 0.78284(14) 0.0390(4) Uani d . 1 1 . .
    C C13 0.33044(18) 0.13894(16) 0.88752(14) 0.0413(4) Uani d . 1 1 . .
    C C20 -0.12265(19) 0.38591(17) 0.84239(16) 0.0479(5) Uani d . 1 1 . .
    H H20 -0.0832 0.4533 0.8758 0.057 Uiso calc R 1 1 . .
    C C19 -0.05481(16) 0.32710(14) 0.80249(13) 0.0361(4) Uani d . 1 1 . .
    C C1A 0.40371(17) 0.49478(16) 0.62299(15) 0.0436(4) Uani d . 1 1 . .
    C C15 0.3912(3) 0.0614(3) 1.03790(19) 0.0688(7) Uani d . 1 1 . .
    H H15 0.3791 0.0047 1.0782 0.083 Uiso calc R 1 1 . .
    C C1 0.29216(18) 0.05372(14) 0.68461(15) 0.0413(4) Uani d . 1 1 . .
    C C24 -0.11585(18) 0.22715(16) 0.75210(15) 0.0457(4) Uani d . 1 1 . .
    H H24 -0.0721 0.1869 0.7244 0.055 Uiso calc R 1 1 . .
    C C12 0.0372(2) 0.06523(18) 0.86484(17) 0.0519(5) Uani d . 1 1 . .
    H H12 0.0823 0.1209 0.9125 0.062 Uiso calc R 1 1 . .
    C C23 -0.2420(2) 0.18691(19) 0.74285(18) 0.0582(6) Uani d . 1 1 . .
    H H23 -0.2822 0.1197 0.7093 0.070 Uiso calc R 1 1 . .
    C C30 0.1607(2) 0.59860(18) 0.8761(2) 0.0595(6) Uani d . 1 1 . .
    H H30 0.1647 0.5793 0.9412 0.071 Uiso calc R 1 1 . .
    C C4A 0.4968(2) 0.64843(17) 0.55446(18) 0.0528(5) Uani d . 1 1 . .
    C C3A 0.3966(2) 0.63329(19) 0.47959(19) 0.0590(6) Uani d . 1 1 . .
    H H3A 0.3960 0.6827 0.4322 0.071 Uiso calc R 1 1 . .
    C C21 -0.2480(2) 0.3452(2) 0.83287(19) 0.0588(6) Uani d . 1 1 . .
    H H21 -0.2924 0.3850 0.8603 0.071 Uiso calc R 1 1 . .
    C C26 0.1312(2) 0.5507(2) 0.70146(18) 0.0577(5) Uani d . 1 1 . .
    H H26 0.1153 0.4991 0.6481 0.069 Uiso calc R 1 1 . .
    C C6 0.3865(2) 0.0101(2) 0.7182(2) 0.0607(6) Uani d . 1 1 . .
    H H6 0.4233 0.0216 0.7850 0.073 Uiso calc R 1 1 . .
    C C14 0.3145(2) 0.0530(2) 0.94765(17) 0.0549(5) Uani d . 1 1 . .
    H H14 0.2518 -0.0100 0.9266 0.066 Uiso calc R 1 1 . .
    C C11 -0.0780(2) 0.0054(2) 0.8761(2) 0.0636(6) Uani d . 1 1 . .
    H H11 -0.1099 0.0205 0.9316 0.076 Uiso calc R 1 1 . .
    C C8 0.0176(2) -0.03985(19) 0.71278(18) 0.0577(6) Uani d . 1 1 . .
    H H8 0.0489 -0.0563 0.6575 0.069 Uiso calc R 1 1 . .
    C C18 0.4263(2) 0.23035(18) 0.91961(17) 0.0545(5) Uani d . 1 1 . .
    H H18 0.4394 0.2878 0.8803 0.065 Uiso calc R 1 1 . .
    C C32 0.0970(2) 0.33340(18) 1.01459(16) 0.0523(5) Uani d . 1 1 . .
    H H32 0.0132 0.3033 0.9940 0.063 Uiso calc R 1 1 . .
    C C22 -0.3075(2) 0.2458(2) 0.78291(19) 0.0608(6) Uani d . 1 1 . .
    H H22 -0.3920 0.2186 0.7764 0.073 Uiso calc R 1 1 . .
    C C10 -0.1458(2) -0.0765(2) 0.8056(2) 0.0730(7) Uani d . 1 1 . .
    H H10 -0.2236 -0.1167 0.8130 0.088 Uiso calc R 1 1 . .
    C C35 0.3454(3) 0.4211(3) 1.0784(2) 0.0741(8) Uani d . 1 1 . .
    H H35 0.4292 0.4510 1.0994 0.089 Uiso calc R 1 1 . .
    C C2 0.2401(2) 0.03643(19) 0.58387(17) 0.0567(5) Uani d . 1 1 . .
    H H2 0.1786 0.0671 0.5598 0.068 Uiso calc R 1 1 . .
    C C2A 0.2996(2) 0.5461(2) 0.47577(18) 0.0589(6) Uani d . 1 1 . .
    C C17 0.5035(3) 0.2368(2) 1.0107(2) 0.0738(8) Uani d . 1 1 . .
    H H17 0.5676 0.2988 1.0318 0.089 Uiso calc R 1 1 . .
    C C16 0.4861(3) 0.1539(3) 1.0685(2) 0.0743(8) Uani d . 1 1 . .
    H H16 0.5382 0.1592 1.1292 0.089 Uiso calc R 1 1 . .
    C C6A 0.6067(3) 0.7428(2) 0.5611(3) 0.0796(8) Uani d . 1 1 . .
    H H6A1 0.6128 0.7903 0.6185 0.119 Uiso calc R 1 1 . .
    H H6A2 0.5994 0.7801 0.5021 0.119 Uiso calc R 1 1 . .
    H H6A3 0.6787 0.7187 0.5668 0.119 Uiso calc R 1 1 . .
    C C33 0.1498(3) 0.3341(2) 1.11417(18) 0.0693(7) Uani d . 1 1 . .
    H H33 0.1009 0.3051 1.1599 0.083 Uiso calc R 1 1 . .
    C C34 0.2736(3) 0.3774(2) 1.1448(2) 0.0761(8) Uani d . 1 1 . .
    H H34 0.3085 0.3770 1.2111 0.091 Uiso calc R 1 1 . .
    C C5A 0.1858(3) 0.5182(3) 0.3989(2) 0.1030(13) Uani d . 1 1 . .
    H H5A1 0.1244 0.5432 0.4238 0.155 Uiso calc R 1 1 . .
    H H5A2 0.1567 0.4417 0.3840 0.155 Uiso calc R 1 1 . .
    H H5A3 0.2032 0.5519 0.3395 0.155 Uiso calc R 1 1 . .
    C C5 0.4258(3) -0.0509(3) 0.6519(3) 0.0819(9) Uani d . 1 1 . .
    H H5 0.4898 -0.0793 0.6744 0.098 Uiso calc R 1 1 . .
    C C3 0.2792(3) -0.0261(2) 0.5190(2) 0.0716(7) Uani d . 1 1 . .
    H H3 0.2428 -0.0384 0.4520 0.086 Uiso calc R 1 1 . .
    C C4 0.3712(3) -0.0695(2) 0.5536(2) 0.0793(9) Uani d . 1 1 . .
    H H4 0.3969 -0.1119 0.5101 0.095 Uiso calc R 1 1 . .
    C C29 0.1787(3) 0.7050(2) 0.8583(3) 0.0758(8) Uani d . 1 1 . .
    H H29 0.1942 0.7569 0.9114 0.091 Uiso calc R 1 1 . .
    C C9 -0.0984(2) -0.0983(2) 0.7250(2) 0.0791(8) Uani d . 1 1 . .
    H H9 -0.1446 -0.1534 0.6772 0.095 Uiso calc R 1 1 . .
    C C27 0.1490(3) 0.6578(2) 0.6843(2) 0.0777(8) Uani d . 1 1 . .
    H H27 0.1442 0.6777 0.6194 0.093 Uiso calc R 1 1 . .
    H H1N 0.247(3) 0.420(2) 0.547(2) 0.078(9) Uiso d . 1 1 . .
loop_
    _atom_site_aniso_label
    _atom_site_aniso_U_11
    _atom_site_aniso_U_22
    _atom_site_aniso_U_33
    _atom_site_aniso_U_12
    _atom_site_aniso_U_13
    _atom_site_aniso_U_23
    C28 0.0644(16) 0.0417(13) 0.141(3) 0.0128(12) 0.0139(18) 0.0234(17)
    N1 0.0387(9) 0.0553(11) 0.0455(9) 0.0002(8) 0.0018(7) 0.0137(8)
    N2 0.0393(9) 0.0523(10) 0.0570(11) 0.0014(8) 0.0059(8) 0.0074(8)
    I1 0.04691(8) 0.05672(9) 0.03803(8) 0.00194(6) -0.00378(5) -0.00007(6)
    Cu1 0.03788(12) 0.03647(12) 0.03407(11) 0.00853(9) 0.00599(9) 0.00272(9)
    P1 0.0365(2) 0.0340(2) 0.0347(2) 0.00952(18) 0.00871(18) 0.00224(18)
    P2 0.0338(2) 0.0356(2) 0.0343(2) 0.00938(18) 0.00254(18) -0.00113(18)
    S 0.0366(2) 0.0665(3) 0.0475(3) 0.0004(2) -0.0008(2) 0.0205(2)
    C25 0.0321(9) 0.0378(9) 0.0543(11) 0.0091(7) 0.0050(8) 0.0045(8)
    C36 0.0478(12) 0.0735(15) 0.0511(13) 0.0197(11) -0.0040(10) -0.0108(11)
    C31 0.0464(10) 0.0423(10) 0.0352(9) 0.0187(8) -0.0011(8) -0.0062(7)
    C7 0.0376(9) 0.0364(9) 0.0447(10) 0.0111(7) 0.0105(8) 0.0078(8)
    C13 0.0419(10) 0.0473(10) 0.0392(10) 0.0198(8) 0.0076(8) 0.0049(8)
    C20 0.0456(11) 0.0457(11) 0.0520(12) 0.0134(9) 0.0090(9) -0.0031(9)
    C19 0.0342(9) 0.0399(9) 0.0339(9) 0.0105(7) 0.0051(7) 0.0033(7)
    C1A 0.0340(9) 0.0501(11) 0.0424(10) 0.0052(8) 0.0064(8) 0.0063(8)
    C15 0.0698(16) 0.093(2) 0.0561(14) 0.0397(15) 0.0136(12) 0.0321(14)
    C1 0.0449(10) 0.0329(9) 0.0487(11) 0.0086(8) 0.0206(9) 0.0018(8)
    C24 0.0410(10) 0.0466(11) 0.0474(11) 0.0099(8) 0.0085(8) -0.0046(8)
    C12 0.0540(12) 0.0546(12) 0.0484(12) 0.0127(10) 0.0188(10) 0.0042(9)
    C23 0.0449(11) 0.0560(13) 0.0625(14) -0.0012(10) 0.0088(10) -0.0096(11)
    C30 0.0603(14) 0.0433(11) 0.0696(15) 0.0089(10) 0.0095(12) -0.0041(10)
    C4A 0.0460(11) 0.0459(11) 0.0656(14) 0.0075(9) 0.0174(10) 0.0075(10)
    C3A 0.0579(13) 0.0559(13) 0.0653(15) 0.0139(11) 0.0169(11) 0.0248(11)
    C21 0.0489(12) 0.0665(14) 0.0676(15) 0.0228(11) 0.0197(11) -0.0006(12)
    C26 0.0566(13) 0.0569(13) 0.0584(13) 0.0179(11) 0.0021(11) 0.0128(11)
    C6 0.0605(14) 0.0649(15) 0.0646(15) 0.0274(12) 0.0188(12) 0.0008(12)
    C14 0.0509(12) 0.0621(13) 0.0546(13) 0.0191(11) 0.0096(10) 0.0175(10)
    C11 0.0568(14) 0.0752(16) 0.0663(15) 0.0175(12) 0.0318(12) 0.0194(13)
    C8 0.0476(12) 0.0582(13) 0.0604(14) 0.0034(10) 0.0135(10) -0.0086(11)
    C18 0.0553(13) 0.0501(12) 0.0539(13) 0.0164(10) -0.0042(10) 0.0009(10)
    C32 0.0597(13) 0.0524(12) 0.0429(11) 0.0169(10) 0.0025(9) 0.0044(9)
    C22 0.0376(11) 0.0735(16) 0.0674(15) 0.0082(10) 0.0136(10) 0.0014(12)
    C10 0.0452(13) 0.0726(17) 0.097(2) 0.0019(12) 0.0246(14) 0.0171(15)
    C35 0.0616(15) 0.096(2) 0.0607(16) 0.0371(15) -0.0184(13) -0.0229(14)
    C2 0.0665(14) 0.0596(13) 0.0490(12) 0.0225(11) 0.0183(11) -0.0018(10)
    C2A 0.0535(13) 0.0669(15) 0.0515(13) 0.0109(11) 0.0041(10) 0.0193(11)
    C17 0.0651(16) 0.0727(17) 0.0712(17) 0.0201(13) -0.0208(13) -0.0064(14)
    C16 0.0705(17) 0.103(2) 0.0530(14) 0.0422(17) -0.0090(12) 0.0069(14)
    C6A 0.0615(16) 0.0562(15) 0.110(2) -0.0056(12) 0.0211(16) 0.0166(15)
    C33 0.095(2) 0.0756(17) 0.0410(12) 0.0339(15) 0.0062(12) 0.0104(11)
    C34 0.099(2) 0.089(2) 0.0442(13) 0.0519(18) -0.0173(14) -0.0088(13)
    C5A 0.0741(19) 0.124(3) 0.082(2) -0.0040(19) -0.0207(16) 0.055(2)
    C5 0.083(2) 0.085(2) 0.099(2) 0.0493(17) 0.0372(18) 0.0027(17)
    C3 0.0882(19) 0.0708(16) 0.0584(15) 0.0197(15) 0.0300(14) -0.0112(12)
    C4 0.094(2) 0.0695(17) 0.086(2) 0.0278(16) 0.0473(18) -0.0101(15)
    C29 0.0727(17) 0.0385(12) 0.110(2) 0.0092(12) 0.0121(16) -0.0065(14)
    C9 0.0520(14) 0.0715(17) 0.095(2) -0.0115(12) 0.0176(14) -0.0172(15)
    C27 0.0728(18) 0.0692(18) 0.092(2) 0.0231(14) 0.0062(15) 0.0383(16)
_geom_special_details
;
All e.s.d.'s (except the e.s.d. in the dihedral angle between two l.s. planes)
are estimated using the full covariance matrix. The cell e.s.d.'s are taken
into account individually in the estimation of e.s.d.'s in distances, angles
and torsion angles; correlations between e.s.d.'s in cell parameters are only
used when they are defined by crystal symmetry. An approximate (isotropic)
treatment of cell e.s.d.'s is used for estimating e.s.d.'s involving l.s.
planes.
;
loop_
    _geom_bond_atom_site_label_1
    _geom_bond_atom_site_label_2
    _geom_bond_site_symmetry_2
    _geom_bond_distance
    _geom_bond_publ_flag
    C28 C29 . 1.372(5) ?
    C28 C27 . 1.375(5) ?
    C28 H28 . 0.9300 ?
    N1 C2A . 1.352(3) ?
    N1 C1A . 1.356(3) ?
    N1 H1N . 0.87(3) ?
    N2 C4A . 1.336(3) ?
    N2 C1A . 1.346(2) ?
    I1 Cu1 . 2.6801(3) ?
    Cu1 P1 . 2.2897(5) ?
    Cu1 P2 . 2.3047(5) ?
    Cu1 S . 2.3404(6) ?
    P1 C13 . 1.826(2) ?
    P1 C7 . 1.8276(19) ?
    P1 C1 . 1.8301(18) ?
    P2 C31 . 1.8271(19) ?
    P2 C19 . 1.8306(18) ?
    P2 C25 . 1.832(2) ?
    S C1A . 1.691(2) ?
    C25 C26 . 1.386(3) ?
    C25 C30 . 1.388(3) ?
    C36 C35 . 1.380(3) ?
    C36 C31 . 1.385(3) ?
    C36 H36 . 0.9300 ?
    C31 C32 . 1.380(3) ?
    C7 C8 . 1.381(3) ?
    C7 C12 . 1.390(3) ?
    C13 C18 . 1.381(3) ?
    C13 C14 . 1.401(3) ?
    C20 C21 . 1.380(3) ?
    C20 C19 . 1.391(3) ?
    C20 H20 . 0.9300 ?
    C19 C24 . 1.388(3) ?
    C15 C14 . 1.378(3) ?
    C15 C16 . 1.382(4) ?
    C15 H15 . 0.9300 ?
    C1 C6 . 1.387(3) ?
    C1 C2 . 1.392(3) ?
    C24 C23 . 1.389(3) ?
    C24 H24 . 0.9300 ?
    C12 C11 . 1.380(3) ?
    C12 H12 . 0.9300 ?
    C23 C22 . 1.372(3) ?
    C23 H23 . 0.9300 ?
    C30 C29 . 1.378(3) ?
    C30 H30 . 0.9300 ?
    C4A C3A . 1.379(3) ?
    C4A C6A . 1.490(3) ?
    C3A C2A . 1.349(3) ?
    C3A H3A . 0.9300 ?
    C21 C22 . 1.377(3) ?
    C21 H21 . 0.9300 ?
    C26 C27 . 1.386(3) ?
    C26 H26 . 0.9300 ?
    C6 C5 . 1.390(3) ?
    C6 H6 . 0.9300 ?
    C14 H14 . 0.9300 ?
    C11 C10 . 1.374(4) ?
    C11 H11 . 0.9300 ?
    C8 C9 . 1.385(3) ?
    C8 H8 . 0.9300 ?
    C18 C17 . 1.394(3) ?
    C18 H18 . 0.9300 ?
    C32 C33 . 1.396(3) ?
    C32 H32 . 0.9300 ?
    C22 H22 . 0.9300 ?
    C10 C9 . 1.359(4) ?
    C10 H10 . 0.9300 ?
    C35 C34 . 1.362(4) ?
    C35 H35 . 0.9300 ?
    C2 C3 . 1.388(3) ?
    C2 H2 . 0.9300 ?
    C2A C5A . 1.491(4) ?
    C17 C16 . 1.350(4) ?
    C17 H17 . 0.9300 ?
    C16 H16 . 0.9300 ?
    C6A H6A1 . 0.9600 ?
    C6A H6A2 . 0.9600 ?
    C6A H6A3 . 0.9600 ?
    C33 C34 . 1.372(4) ?
    C33 H33 . 0.9300 ?
    C34 H34 . 0.9300 ?
    C5A H5A1 . 0.9600 ?
    C5A H5A2 . 0.9600 ?
    C5A H5A3 . 0.9600 ?
    C5 C4 . 1.369(5) ?
    C5 H5 . 0.9300 ?
    C3 C4 . 1.365(4) ?
    C3 H3 . 0.9300 ?
    C4 H4 . 0.9300 ?
    C29 H29 . 0.9300 ?
    C9 H9 . 0.9300 ?
    C27 H27 . 0.9300 ?
loop_
    _geom_angle_atom_site_label_1
    _geom_angle_atom_site_label_2
    _geom_angle_atom_site_label_3
    _geom_angle_site_symmetry_1
    _geom_angle_site_symmetry_3
    _geom_angle
    _geom_angle_publ_flag
    C29 C28 C27 . . 119.7(2) ?
    C29 C28 H28 . . 120.1 ?
    C27 C28 H28 . . 120.1 ?
    C2A N1 C1A . . 123.70(19) ?
    C2A N1 H1N . . 119.8(19) ?
    C1A N1 H1N . . 116.5(19) ?
    C4A N2 C1A . . 118.34(19) ?
    P1 Cu1 P2 . . 114.845(19) ?
    P1 Cu1 S . . 107.14(2) ?
    P2 Cu1 S . . 108.80(2) ?
    P1 Cu1 I1 . . 107.867(15) ?
    P2 Cu1 I1 . . 104.908(15) ?
    S Cu1 I1 . . 113.453(16) ?
    C13 P1 C7 . . 102.91(9) ?
    C13 P1 C1 . . 102.99(9) ?
    C7 P1 C1 . . 104.14(9) ?
    C13 P1 Cu1 . . 117.33(7) ?
    C7 P1 Cu1 . . 110.26(6) ?
    C1 P1 Cu1 . . 117.49(6) ?
    C31 P2 C19 . . 104.15(9) ?
    C31 P2 C25 . . 102.49(9) ?
    C19 P2 C25 . . 102.70(8) ?
    C31 P2 Cu1 . . 112.72(6) ?
    C19 P2 Cu1 . . 118.86(6) ?
    C25 P2 Cu1 . . 114.09(7) ?
    C1A S Cu1 . . 113.57(7) ?
    C26 C25 C30 . . 118.6(2) ?
    C26 C25 P2 . . 117.47(17) ?
    C30 C25 P2 . . 123.89(17) ?
    C35 C36 C31 . . 121.2(3) ?
    C35 C36 H36 . . 119.4 ?
    C31 C36 H36 . . 119.4 ?
    C32 C31 C36 . . 118.4(2) ?
    C32 C31 P2 . . 124.09(16) ?
    C36 C31 P2 . . 117.43(17) ?
    C8 C7 C12 . . 118.64(19) ?
    C8 C7 P1 . . 123.06(15) ?
    C12 C7 P1 . . 118.01(15) ?
    C18 C13 C14 . . 118.5(2) ?
    C18 C13 P1 . . 118.66(16) ?
    C14 C13 P1 . . 122.82(17) ?
    C21 C20 C19 . . 120.6(2) ?
    C21 C20 H20 . . 119.7 ?
    C19 C20 H20 . . 119.7 ?
    C24 C19 C20 . . 118.64(18) ?
    C24 C19 P2 . . 118.91(14) ?
    C20 C19 P2 . . 122.45(15) ?
    N2 C1A N1 . . 119.00(18) ?
    N2 C1A S . . 120.84(15) ?
    N1 C1A S . . 120.16(15) ?
    C14 C15 C16 . . 120.0(2) ?
    C14 C15 H15 . . 120.0 ?
    C16 C15 H15 . . 120.0 ?
    C6 C1 C2 . . 118.65(19) ?
    C6 C1 P1 . . 122.95(17) ?
    C2 C1 P1 . . 118.40(16) ?
    C19 C24 C23 . . 120.29(19) ?
    C19 C24 H24 . . 119.9 ?
    C23 C24 H24 . . 119.9 ?
    C11 C12 C7 . . 120.6(2) ?
    C11 C12 H12 . . 119.7 ?
    C7 C12 H12 . . 119.7 ?
    C22 C23 C24 . . 120.3(2) ?
    C22 C23 H23 . . 119.8 ?
    C24 C23 H23 . . 119.8 ?
    C29 C30 C25 . . 120.6(3) ?
    C29 C30 H30 . . 119.7 ?
    C25 C30 H30 . . 119.7 ?
    N2 C4A C3A . . 122.6(2) ?
    N2 C4A C6A . . 116.1(2) ?
    C3A C4A C6A . . 121.3(2) ?
    C2A C3A C4A . . 119.3(2) ?
    C2A C3A H3A . . 120.3 ?
    C4A C3A H3A . . 120.3 ?
    C22 C21 C20 . . 120.2(2) ?
    C22 C21 H21 . . 119.9 ?
    C20 C21 H21 . . 119.9 ?
    C25 C26 C27 . . 120.3(3) ?
    C25 C26 H26 . . 119.8 ?
    C27 C26 H26 . . 119.8 ?
    C1 C6 C5 . . 120.0(3) ?
    C1 C6 H6 . . 120.0 ?
    C5 C6 H6 . . 120.0 ?
    C15 C14 C13 . . 120.3(2) ?
    C15 C14 H14 . . 119.8 ?
    C13 C14 H14 . . 119.8 ?
    C10 C11 C12 . . 120.1(2) ?
    C10 C11 H11 . . 119.9 ?
    C12 C11 H11 . . 119.9 ?
    C7 C8 C9 . . 119.9(2) ?
    C7 C8 H8 . . 120.1 ?
    C9 C8 H8 . . 120.1 ?
    C13 C18 C17 . . 120.3(2) ?
    C13 C18 H18 . . 119.9 ?
    C17 C18 H18 . . 119.9 ?
    C31 C32 C33 . . 120.1(2) ?
    C31 C32 H32 . . 120.0 ?
    C33 C32 H32 . . 120.0 ?
    C23 C22 C21 . . 119.9(2) ?
    C23 C22 H22 . . 120.0 ?
    C21 C22 H22 . . 120.0 ?
    C9 C10 C11 . . 119.6(2) ?
    C9 C10 H10 . . 120.2 ?
    C11 C10 H10 . . 120.2 ?
    C34 C35 C36 . . 119.9(3) ?
    C34 C35 H35 . . 120.1 ?
    C36 C35 H35 . . 120.1 ?
    C3 C2 C1 . . 120.6(2) ?
    C3 C2 H2 . . 119.7 ?
    C1 C2 H2 . . 119.7 ?
    C3A C2A N1 . . 117.0(2) ?
    C3A C2A C5A . . 125.5(2) ?
    N1 C2A C5A . . 117.5(2) ?
    C16 C17 C18 . . 120.6(3) ?
    C16 C17 H17 . . 119.7 ?
    C18 C17 H17 . . 119.7 ?
    C17 C16 C15 . . 120.2(2) ?
    C17 C16 H16 . . 119.9 ?
    C15 C16 H16 . . 119.9 ?
    C4A C6A H6A1 . . 109.5 ?
    C4A C6A H6A2 . . 109.5 ?
    H6A1 C6A H6A2 . . 109.5 ?
    C4A C6A H6A3 . . 109.5 ?
    H6A1 C6A H6A3 . . 109.5 ?
    H6A2 C6A H6A3 . . 109.5 ?
    C34 C33 C32 . . 120.2(3) ?
    C34 C33 H33 . . 119.9 ?
    C32 C33 H33 . . 119.9 ?
    C35 C34 C33 . . 120.1(2) ?
    C35 C34 H34 . . 119.9 ?
    C33 C34 H34 . . 119.9 ?
    C2A C5A H5A1 . . 109.5 ?
    C2A C5A H5A2 . . 109.5 ?
    H5A1 C5A H5A2 . . 109.5 ?
    C2A C5A H5A3 . . 109.5 ?
    H5A1 C5A H5A3 . . 109.5 ?
    H5A2 C5A H5A3 . . 109.5 ?
    C4 C5 C6 . . 120.5(3) ?
    C4 C5 H5 . . 119.7 ?
    C6 C5 H5 . . 119.7 ?
    C4 C3 C2 . . 119.9(3) ?
    C4 C3 H3 . . 120.1 ?
    C2 C3 H3 . . 120.1 ?
    C3 C4 C5 . . 120.3(2) ?
    C3 C4 H4 . . 119.8 ?
    C5 C4 H4 . . 119.8 ?
    C28 C29 C30 . . 120.4(3) ?
    C28 C29 H29 . . 119.8 ?
    C30 C29 H29 . . 119.8 ?
    C10 C9 C8 . . 121.2(3) ?
    C10 C9 H9 . . 119.4 ?
    C8 C9 H9 . . 119.4 ?
    C28 C27 C26 . . 120.3(3) ?
    C28 C27 H27 . . 119.8 ?
    C26 C27 H27 . . 119.8 ?
loop_
    _geom_hbond_atom_site_label_D
    _geom_hbond_atom_site_label_H
    _geom_hbond_atom_site_label_A
    _geom_hbond_site_symmetry_A
    _geom_hbond_distance_DH
    _geom_hbond_distance_HA
    _geom_hbond_distance_DA
    _geom_hbond_angle_DHA
    N1 H1N I1 . 0.87(3) 2.62(3) 3.4858(18) 176(3)
data_global
_journal_date_recd_electronic     2012-05-02
_journal_date_accepted     2012-05-09
_journal_name_full     'Acta Crystallographica, Section E'
_journal_year     2012
_journal_volume     68
_journal_issue      6
_journal_page_first     m773
_journal_page_last     m774
_journal_paper_category     QM
_journal_paper_doi     10.1107/S1600536812021010
_journal_coeditor_code     LH5472
_publ_contact_author_name     'Chaveng Pakawatchai'
_publ_contact_author_address
;
Department of Chemistry and Center for Innovation in Chemistry
Faculty of Science, Prince of Songkla University
Hat Yai
Songkhla 90112
Thailand
;
_publ_contact_author_email     'chaveng.p@psu.ac.th'
_publ_contact_author_fax     '+66 (0) 74 212918'
_publ_contact_author_phone     '+66 (0) 74 212918'
_publ_section_title
;\
[4,6-Dimethylpyrimidine-2(1<i>H</i>)-thione-\k<i>S</i>]\
iodidobis(triphenylphosphane-\k<i>P</i>)copper(I)
;
loop_
    _publ_author_name
    _publ_author_footnote
    _publ_author_address
    'Pakawatchai, Chaveng' .
;
Department of Chemistry and Center for Innovation in Chemistry
Faculty of Science, Prince of Songkla University
Hat Yai
Songkhla 90112
Thailand
;
    'Wattanakanjana, Yupa' .
;
Department of Chemistry
Faculty of Science
Prince of Songkla University
Hat Yai 90112
Thailand
;
    'Choto, Patcharanan' .
;
Department of Chemistry and Center for Innovation in Chemistry
Faculty of Science, Prince of Songkla University
Hat Yai
Songkhla 90112
Thailand
;
    'Nimthong, Ruthairat' .
;
Department of Chemistry and Center for Innovation in Chemistry
Faculty of Science, Prince of Songkla University
Hat Yai
Songkhla 90112
Thailand
;
