# Supplementary material for: [4,6-Dimethyl­pyrimidine-2(1H)-thione-κS]iodidobis(triphenyl­phosphane-κP)copper(I)
Source: Acta Crystallogr Sect E Struct Rep Online. 2012 May 16;68(Pt 6):m773–4. doi: 10.1107/S1600536812021010 (PMC3379106; doi:10.1107/S1600536812021010)
Supplement: Supplementary file 2 [file e-68-0m773-Isup2.hkl]

#
# h,k,l, Fc-squared, Fo-squared, sigma(Fo-squared) and status flag
#
data_I
_shelx_title ' pc055 in P-1'
_shelx_refln_list_code          4
_shelx_F_calc_maximum      340.44
_exptl_crystal_F_000       864.00
_reflns_d_resolution_high  0.7552
 
loop_
 _symmetry_equiv_pos_as_xyz
 'x, y, z'
 '-x, -y, -z'
 
_cell_length_a    11.5605
_cell_length_b    13.0076
_cell_length_c    13.6456
_cell_angle_alpha  92.243
_cell_angle_beta   99.247
_cell_angle_gamma 106.092
 
_shelx_F_squared_multiplier     1.000
 
loop_
 _refln_index_h
 _refln_index_k
 _refln_index_l
 _refln_F_squared_calc
 _refln_F_squared_meas
 _refln_F_squared_sigma
 _refln_observed_status
   1   0   0    10373.36    11178.25    143.47 o
   2   0   0      750.39      799.85     12.73 o
   3   0   0     1580.48     1673.27     22.63 o
   4   0   0     1173.32     1452.69     20.32 o
   5   0   0       86.47      141.92      4.05 o
   6   0   0     3246.93     3362.44     45.30 o
   7   0   0     2849.24     2661.64     37.16 o
   8   0   0      746.24      680.81     12.57 o
   9   0   0      672.00      657.54     16.62 o
  10   0   0      233.80      233.92     11.98 o
  11   0   0     1443.42     1448.16     29.29 o
  12   0   0       61.20       86.21     16.00 o
  13   0   0        5.69        1.01      5.35 o
  14   0   0       14.90        6.37      6.54 o
 -14   1   0      100.29      100.25     11.38 o
 -13   1   0       39.22       48.45      8.27 o
 -12   1   0      142.66      149.28     13.40 o
 -11   1   0       43.35       44.16      5.39 o
 -10   1   0      328.06      299.14     12.13 o
  -9   1   0      401.52      392.46     10.47 o
  -8   1   0      620.71      622.05     11.86 o
  -7   1   0       99.10      104.68      6.76 o
  -6   1   0     2857.20     2533.07     34.92 o
  -5   1   0     7654.20     7774.85     99.73 o
  -4   1   0     9092.80     9907.15    125.81 o
  -3   1   0    19930.37    22400.70    281.13 o
  -2   1   0     6208.99     6544.28     82.94 o
  -1   1   0    13421.46    14339.36    184.72 o
   0   1   0     2637.19     2794.66     36.28 o
   1   1   0    12593.73    13841.57    175.95 o
   2   1   0     1048.09     1135.69     15.61 o
   3   1   0       53.26       39.77      1.80 o
   4   1   0        5.46       15.68      1.50 o
   5   1   0     5326.79     5349.71     69.69 o
   6   1   0     8329.39     8453.08    108.95 o
   7   1   0      642.84      655.67     12.65 o
   8   1   0      453.57      428.79     11.90 o
   9   1   0     1182.55     1068.33     41.20 o
  10   1   0      336.53      387.10     19.92 o
  11   1   0       89.73       75.19      6.69 o
  12   1   0      453.52      464.88     18.98 o
  13   1   0      538.90      550.74     22.96 o
  14   1   0      147.51      175.28     22.39 o
 -14   2   0        2.13        2.40      6.02 o
 -13   2   0       14.68       21.27      7.38 o
 -12   2   0        9.54        7.57      5.41 o
 -11   2   0       65.59       58.82      7.60 o
 -10   2   0      299.58      283.37     14.81 o
  -9   2   0     1274.08     1177.88     20.71 o
  -8   2   0     3032.20     2995.26     41.87 o
  -7   2   0     8518.94     8757.19    113.20 o
  -6   2   0      446.14      453.11      8.73 o
  -5   2   0      225.24      189.06      4.78 o
  -4   2   0     1058.77     1084.29     15.92 o
  -3   2   0     1224.00     1309.45     18.09 o
  -2   2   0      242.08      230.46      4.14 o
  -1   2   0     8504.32     9426.53    120.54 o
   0   2   0     2114.47     2308.74     30.09 o
   1   2   0    10183.79    10922.63    123.33 o
   2   2   0     4667.06     4857.93     62.44 o
   3   2   0     2432.36     2690.37     35.72 o
   4   2   0     2598.65     2708.60     39.35 o
   5   2   0      527.74      560.11      9.66 o
   6   2   0     1053.40     1011.93     15.91 o
   7   2   0     3779.64     3790.29     60.74 o
   8   2   0     1999.89     2001.82     43.12 o
   9   2   0       21.03       12.65      3.72 o
  10   2   0      352.94      370.68     26.14 o
  11   2   0      737.61      767.26     28.12 o
  12   2   0      358.47      350.12     28.37 o
  13   2   0       16.00       25.94     19.59 o
 -14   3   0      180.19      217.77     14.17 o
 -13   3   0      441.00      407.73     17.44 o
 -12   3   0        4.35       -5.71      5.71 o
 -11   3   0      640.88      621.19     15.83 o
 -10   3   0     1074.24     1069.33     21.36 o
  -9   3   0       34.99       38.08      3.59 o
  -8   3   0        1.97        4.70      2.38 o
  -7   3   0     2572.80     2509.89     35.29 o
  -6   3   0     6612.97     6967.60     90.36 o
  -5   3   0     1861.66     1791.89     25.21 o
  -4   3   0     1366.12     1349.27     19.26 o
  -3   3   0     6659.47     7025.32     89.63 o
  -2   3   0     4548.77     4744.74     60.92 o
  -1   3   0     6200.17     6590.07     97.08 o
   0   3   0    12438.33    13925.47    175.73 o
   1   3   0      834.63      877.18     15.00 o
   2   3   0     3485.51     3694.20     48.24 o
   3   3   0      589.28      601.39      9.80 o
   4   3   0      138.33       97.79      3.87 o
   5   3   0     5488.44     5503.19     84.26 o
   6   3   0     3072.51     3098.53     50.48 o
   7   3   0      698.96      685.12     41.98 o
   8   3   0       59.79       67.73      5.76 o
   9   3   0       71.73       64.63      5.94 o
  10   3   0        0.33       -3.05      3.47 o
  11   3   0       64.34       84.11      7.24 o
  12   3   0      254.69      226.79     14.42 o
  13   3   0      845.17      871.46     29.51 o
 -15   4   0      182.61      199.53     18.34 o
 -14   4   0      229.89      247.41     15.08 o
 -13   4   0       37.25       35.12     10.03 o
 -12   4   0      126.81      133.65     10.24 o
 -11   4   0      127.56      117.94      6.24 o
 -10   4   0        5.71        8.64      2.88 o
  -9   4   0     1976.52     1899.20     68.48 o
  -8   4   0     9025.41     9005.62    117.06 o
  -7   4   0     1478.20     1483.07     22.54 o
  -6   4   0      236.79      291.60      6.75 o
  -5   4   0       24.44       18.73      2.03 o
  -4   4   0        2.17        5.54      1.62 o
  -3   4   0      374.76      420.69      7.28 o
  -2   4   0    18114.05    18980.17    239.59 o
  -1   4   0    12869.99    13888.54    202.76 o
   0   4   0     4927.49     4970.01     64.17 o
   1   4   0      218.19      193.95      5.98 o
   2   4   0      831.93      879.44     13.47 o
   3   4   0     4843.09     4990.54     65.30 o
   4   4   0      751.55      685.83     11.49 o
   5   4   0       79.97      106.56      5.47 o
   6   4   0      416.52      400.08     13.52 o
   7   4   0     1414.45     1379.76     26.75 o
   8   4   0     1352.81     1393.28     27.70 o
   9   4   0      577.74      537.41     15.01 o
  10   4   0      302.44      318.92     12.38 o
  11   4   0      182.25      198.37     10.55 o
  12   4   0      147.46      166.15     16.73 o
  13   4   0      124.13      133.64     13.02 o
 -15   5   0       30.53       36.23      8.70 o
 -14   5   0      372.02      405.76     18.31 o
 -13   5   0      381.58      384.58     31.69 o
 -12   5   0       54.40       56.10      7.75 o
 -11   5   0      140.80      142.82      6.34 o
 -10   5   0      512.69      511.50     13.59 o
  -9   5   0     1255.15     1242.81     23.77 o
  -8   5   0     1979.64     1936.36     28.98 o
  -7   5   0     2933.17     2938.42     40.92 o
  -6   5   0     2076.52     2108.99     30.02 o
  -5   5   0      391.07      421.59      8.20 o
  -4   5   0      871.62      959.99     14.69 o
  -3   5   0     8583.56     8855.12    113.07 o
  -2   5   0     2453.88     2442.43     38.61 o
  -1   5   0      260.18      291.40      9.15 o
   0   5   0       51.69       59.03      4.95 o
   1   5   0     2376.81     2487.21     39.33 o
   2   5   0     1719.43     1817.08     22.86 o
   3   5   0     1159.82     1286.75     22.38 o
   4   5   0     5764.02     5850.15    107.91 o
   5   5   0     7224.83     7179.78    134.05 o
   6   5   0     3484.55     3527.56     57.79 o
   7   5   0        6.33        8.30      3.68 o
   8   5   0       26.29       33.89      4.95 o
   9   5   0        3.27        5.83      4.92 o
  10   5   0      317.27      296.60     11.81 o
  11   5   0      195.77      177.74     10.18 o
  12   5   0      593.56      721.76     27.28 o
 -15   6   0      109.87      110.02     11.39 o
 -14   6   0       14.69       26.92      7.65 o
 -13   6   0       99.34      104.83     10.02 o
 -12   6   0      131.89      130.07      7.98 o
 -11   6   0       30.23       25.15      3.74 o
 -10   6   0      104.18      107.01      5.48 o
  -9   6   0     1126.77     1102.09     30.60 o
  -8   6   0     4457.75     4523.15     71.12 o
  -7   6   0      145.37      157.65      6.41 o
  -6   6   0      837.61      939.94     16.23 o
  -5   6   0      282.46      218.86      5.66 o
  -4   6   0     2685.19     2737.75     37.30 o
  -3   6   0      277.61      240.09      6.99 o
  -2   6   0     2609.48     2568.96     41.13 o
  -1   6   0     3315.39     3212.61     50.53 o
   0   6   0     5718.50     5890.31     76.57 o
   1   6   0       13.94        4.14      1.57 o
   2   6   0     2950.44     2936.03     35.82 o
   3   6   0     5008.62     5123.26     67.96 o
   4   6   0      144.17      128.41      4.80 o
   5   6   0      818.88      843.37     18.43 o
   6   6   0     2470.32     2354.81     50.83 o
   7   6   0      414.54      410.26     15.46 o
   8   6   0       31.42       37.76      5.31 o
   9   6   0      659.84      661.71     18.13 o
  10   6   0      198.67      209.35     10.73 o
  11   6   0      159.14      185.47     10.97 o
  12   6   0        2.80        4.96      6.74 o
 -14   7   0      312.42      370.91     17.45 o
 -13   7   0      121.29       93.39      9.70 o
 -12   7   0       51.88       62.78      6.26 o
 -11   7   0      174.06      171.57      7.03 o
 -10   7   0      170.90      172.70     13.48 o
  -9   7   0      112.20      114.14      6.21 o
  -8   7   0      816.04      833.26     17.44 o
  -7   7   0     1486.48     1522.62     23.54 o
  -6   7   0      406.28      412.75      8.81 o
  -5   7   0       86.12       88.61      3.77 o
  -4   7   0       14.50       15.18      1.79 o
  -3   7   0     6762.60     6587.41     99.78 o
  -2   7   0     6485.16     6365.74     96.62 o
  -1   7   0     1714.92     1797.17     30.71 o
   0   7   0      183.82      149.79      5.83 o
   1   7   0      446.36      423.96      7.73 o
   2   7   0       42.59       40.01      2.57 o
   3   7   0     1807.32     1781.26     26.69 o
   4   7   0     4213.78     4052.15    260.91 o
   5   7   0     5421.39     5444.86     85.97 o
   6   7   0      559.46      546.16     20.09 o
   7   7   0      665.93      636.67     16.97 o
   8   7   0        1.82        9.73      6.67 o
   9   7   0       39.94       45.26      7.75 o
  10   7   0        0.01        0.56      4.55 o
  11   7   0      196.38      208.06     11.78 o
 -14   8   0      116.17      125.52     15.48 o
 -13   8   0        2.92       -2.71      5.03 o
 -12   8   0       25.11       22.99      6.13 o
 -11   8   0        6.13        4.16      3.55 o
 -10   8   0       18.00       18.86      3.60 o
  -9   8   0      400.22      399.13      9.98 o
  -8   8   0      477.09      449.25     10.52 o
  -7   8   0      700.71      667.16     12.79 o
  -6   8   0       85.79       80.16      4.77 o
  -5   8   0      340.33      319.93      7.20 o
  -4   8   0     1159.09     1121.65     23.54 o
  -3   8   0       55.25       54.05      4.48 o
  -2   8   0      879.13      811.63     16.93 o
  -1   8   0     6834.41     7048.81    107.30 o
   0   8   0     2758.66     2786.33     38.89 o
   1   8   0       10.29       15.15      2.16 o
   2   8   0     1293.61     1275.21     18.11 o
   3   8   0      521.78      504.90     12.11 o
   4   8   0       11.24       11.30      3.93 o
   5   8   0      640.25      622.20     16.19 o
   6   8   0     1853.42     1711.63     33.20 o
   7   8   0       37.90       39.41      5.59 o
   8   8   0        1.27        4.37      4.28 o
   9   8   0       34.96       38.23      9.65 o
  10   8   0      218.92      214.47     11.71 o
 -14   9   0       11.82       20.68      9.56 o
 -13   9   0       27.65       22.71      6.93 o
 -12   9   0       10.33       11.65      5.88 o
 -11   9   0      501.15      470.58     14.16 o
 -10   9   0      695.02      721.57     17.77 o
  -9   9   0        1.13        0.58      3.40 o
  -8   9   0        1.85        4.90      3.19 o
  -7   9   0        1.34        5.46      3.37 o
  -6   9   0       68.81       72.65      5.43 o
  -5   9   0      133.82      122.57     12.33 o
  -4   9   0     2727.77     2779.25     58.16 o
  -3   9   0     1923.98     1902.84     33.69 o
  -2   9   0     1878.97     1834.58     32.71 o
  -1   9   0       22.98       21.89      5.10 o
   0   9   0     1106.07     1040.28    111.80 o
   1   9   0      110.46      111.41      4.32 o
   2   9   0       46.88       54.38      3.45 o
   3   9   0      333.21      313.61     10.34 o
   4   9   0     1173.46     1163.89     24.26 o
   5   9   0     1845.28     1750.68     33.80 o
   6   9   0      144.37      145.33     13.23 o
   7   9   0       15.56       18.67      5.23 o
   8   9   0       24.91       20.31      5.38 o
   9   9   0       31.27       33.77      6.19 o
  10   9   0        7.28       16.98      6.09 o
 -14  10   0       25.95       31.50      8.08 o
 -13  10   0        5.72        7.17      8.52 o
 -12  10   0      256.08      268.71     14.23 o
 -11  10   0       26.52       23.92      5.09 o
 -10  10   0      525.22      535.91     15.22 o
  -9  10   0      582.54      585.37     30.04 o
  -8  10   0      100.69       96.40      6.60 o
  -7  10   0        0.09        3.66      3.18 o
  -6  10   0      328.14      307.27     12.82 o
  -5  10   0     1584.55     1382.17    171.86 o
  -4  10   0      216.71      222.56     10.73 o
  -3  10   0     1083.34     1068.53     32.90 o
  -2  10   0     2603.51     2489.39    154.97 o
  -1  10   0      609.01      628.75     15.56 o
   0  10   0      658.70      647.20     13.50 o
   1  10   0      426.16      413.41     10.22 o
   2  10   0      215.18      192.55      8.38 o
   3  10   0      507.01      489.93     18.11 o
   4  10   0        8.49       -4.58      4.58 o
   5  10   0      429.75      356.97     15.87 o
   6  10   0       18.32       17.75      6.36 o
   7  10   0      158.31      143.68      9.39 o
   8  10   0       69.92       60.65      9.61 o
   9  10   0       85.47      109.96     11.97 o
 -13  11   0        3.53        3.14      6.23 o
 -12  11   0        2.14       10.23      6.02 o
 -11  11   0      709.32      775.78     19.88 o
 -10  11   0      247.12      269.74     16.07 o
  -9  11   0       57.58       57.32      6.15 o
  -8  11   0      265.17      247.99     10.18 o
  -7  11   0      141.34      148.07      8.08 o
  -6  11   0       86.78       68.12      6.02 o
  -5  11   0      265.74      259.89     12.41 o
  -4  11   0     2207.14     2254.77     40.51 o
  -3  11   0     1972.67     1948.90     36.01 o
  -2  11   0       65.07       56.81      6.05 o
  -1  11   0      388.73      421.39     16.34 o
   0  11   0      275.72      250.60      8.37 o
   1  11   0        3.64        3.19      3.15 o
   2  11   0       33.94       35.14      6.75 o
   3  11   0      387.74      387.07     16.71 o
   4  11   0      495.83      451.14     18.58 o
   5  11   0       71.80       64.89     14.03 o
   6  11   0       79.83       93.95     10.76 o
   7  11   0       56.93       66.45     10.14 o
   8  11   0      127.77      158.97     18.81 o
 -13  12   0        0.80       -1.40     10.81 o
 -12  12   0      136.85      151.65     22.96 o
 -11  12   0        9.76       10.39      4.92 o
 -10  12   0      389.74      422.40     14.24 o
  -9  12   0      910.30      927.93     22.22 o
  -8  12   0      130.03      138.16      8.49 o
  -7  12   0        4.17        1.82      3.86 o
  -6  12   0       40.73       49.23      5.85 o
  -5  12   0      564.10      565.14     19.47 o
  -4  12   0       91.76       82.88      6.97 o
  -3  12   0      915.51      917.65     21.37 o
  -2  12   0     2241.06     2239.32     77.10 o
  -1  12   0      112.83      103.75      6.22 o
   0  12   0       11.69       13.26      3.63 o
   1  12   0      212.35      197.34      7.86 o
   2  12   0      822.12      830.84     26.41 o
   3  12   0      203.53      245.69     14.69 o
   4  12   0       37.49       23.77     12.78 o
   5  12   0        4.92        9.04      6.36 o
   6  12   0        9.68        0.92      6.52 o
   7  12   0       14.33       23.46      8.27 o
 -12  13   0      106.12      122.08     11.95 o
 -11  13   0       86.63       94.47     10.59 o
 -10  13   0       74.64       74.91      7.48 o
  -9  13   0       18.66       14.47      4.88 o
  -8  13   0      263.57      299.59     11.94 o
  -7  13   0        1.84        1.59      4.14 o
  -6  13   0        2.60        0.45      3.98 o
  -5  13   0       11.40        9.96      4.40 o
  -4  13   0       99.19       93.17      7.62 o
  -3  13   0      717.11      725.61     23.09 o
  -2  13   0       57.01       64.10      6.63 o
  -1  13   0       74.60       65.37      5.63 o
   0  13   0       39.76       29.74      4.69 o
   1  13   0      457.80      490.40     42.76 o
   2  13   0       18.21       15.56      7.38 o
   3  13   0      955.34     1000.01     38.24 o
   4  13   0      523.93      513.82     21.59 o
   5  13   0       56.73       69.78     10.60 o
   6  13   0        6.46        8.52     16.68 o
 -11  14   0        0.27       10.42      6.98 o
 -10  14   0       83.08       96.25      8.63 o
  -9  14   0      139.84      151.30     13.83 o
  -8  14   0       17.24       16.70      5.14 o
  -7  14   0        5.72        5.09      4.80 o
  -6  14   0       88.07       95.78     11.34 o
  -5  14   0      188.94      164.93     13.43 o
  -4  14   0        0.75       -3.35      4.42 o
  -3  14   0       88.27       87.39      6.44 o
  -2  14   0       37.23       30.66      4.75 o
  -1  14   0      190.38      193.65     13.12 o
   0  14   0        8.05       16.64      6.53 o
   1  14   0      234.59      233.08     14.66 o
   2  14   0      786.61      817.04     27.95 o
   3  14   0      146.08      172.14     14.11 o
   4  14   0      102.44      117.77     12.53 o
 -10  15   0        9.04        1.88      6.20 o
  -9  15   0       42.80       43.32      6.80 o
  -8  15   0        0.03       -6.38      6.58 o
  -7  15   0       16.65       23.24     10.38 o
  -6  15   0       11.43        5.92      4.90 o
  -5  15   0       28.08       28.65     12.05 o
  -4  15   0      247.23      249.74     10.32 o
  -3  15   0       50.25       59.48      6.16 o
  -2  15   0      145.27      137.24      7.98 o
  -1  15   0       10.17       18.93      4.66 o
   0  15   0        4.36       -2.63      6.15 o
   1  15   0        3.23        1.86      6.49 o
   2  15   0       72.95       75.47     11.24 o
   3  15   0      263.18      304.86     25.66 o
  -9  16   0       26.86       30.84     10.72 o
  -8  16   0        0.83       -1.30      5.45 o
  -7  16   0       60.71       63.76      8.92 o
  -6  16   0      133.89      124.42     12.10 o
  -5  16   0       67.82       76.11      7.17 o
  -4  16   0        2.68        6.09      4.53 o
  -3  16   0       67.14       69.32      6.83 o
  -2  16   0        8.70        6.30      4.37 o
  -1  16   0       15.22       14.66      7.11 o
   0  16   0       83.50       70.04     13.09 o
   1  16   0      153.66      152.03     13.92 o
  -6  17   0       20.35       24.13      5.70 o
  -5  17   0      156.49      165.27      9.66 o
  -4  17   0      127.61      134.30      9.02 o
  -3  17   0        1.16        3.21      4.81 o
   3 -17   1       57.04       60.28      6.90 o
   4 -17   1      142.29      155.12      9.30 o
   5 -17   1        1.59        5.95      4.67 o
   6 -17   1       37.62       26.83     10.81 o
  -1 -16   1       63.59       87.82     12.73 o
   0 -16   1        0.56       -6.04      6.04 o
   1 -16   1        0.52       -4.45      6.09 o
   2 -16   1       29.28       29.28      5.39 o
   3 -16   1       62.00       63.04      6.68 o
   4 -16   1       43.33       49.43      8.68 o
   5 -16   1       31.91       40.72      6.92 o
   6 -16   1        7.17        7.87      5.51 o
   7 -16   1        2.80       10.25      5.50 o
   8 -16   1       18.55       14.94      5.75 o
   9 -16   1       79.10      108.58      9.61 o
  -3 -15   1       29.85       42.75      9.34 o
  -2 -15   1       32.75       27.87      8.74 o
  -1 -15   1       72.06       70.39     10.13 o
   0 -15   1       32.78       21.79      7.63 o
   1 -15   1       50.45       54.68      9.24 o
   2 -15   1        4.11        4.81      5.89 o
   3 -15   1       53.35       67.16      9.44 o
   4 -15   1       76.05       74.35      7.91 o
   5 -15   1       19.16        9.56      5.27 o
   6 -15   1        3.43        0.92      6.56 o
   7 -15   1        4.59        7.52      4.72 o
   8 -15   1       59.36       67.35      7.60 o
   9 -15   1       26.06       25.89      9.95 o
  10 -15   1       46.62       66.76     14.23 o
  -4 -14   1      195.97      190.42     15.21 o
  -3 -14   1      641.34      690.00     25.75 o
  -2 -14   1       43.50       34.44      8.52 o
  -1 -14   1       58.13       75.85     23.69 o
   0 -14   1       30.17       29.46     19.43 o
   1 -14   1      306.94      324.67     16.38 o
   2 -14   1       18.87       29.02      7.05 o
   3 -14   1      106.37      108.00      8.45 o
   4 -14   1        1.20       -4.27      4.27 o
   5 -14   1        3.15       -0.90      4.32 o
   6 -14   1       48.11       41.05      6.09 o
   7 -14   1       41.78       49.33      6.44 o
   8 -14   1      146.25      166.74      9.92 o
   9 -14   1      162.36      156.88      9.96 o
  10 -14   1       55.96       59.75      9.45 o
  11 -14   1        1.18       -5.28      6.85 o
  -6 -13   1       41.14       55.08     10.91 o
  -5 -13   1      119.13      147.19     13.54 o
  -4 -13   1      441.75      437.89     19.95 o
  -3 -13   1        2.89        0.38      6.99 o
  -2 -13   1      121.24      125.96     11.86 o
  -1 -13   1      131.22      139.91     11.68 o
   0 -13   1      557.57      544.83     13.58 o
   1 -13   1        3.80       -5.33      5.33 o
   2 -13   1      410.37      433.16     14.13 o
   3 -13   1     2159.88     2117.15     40.02 o
   4 -13   1      131.86      124.17      8.32 o
   5 -13   1       40.52       46.53      6.05 o
   6 -13   1        5.57        6.46      4.40 o
   7 -13   1      168.95      181.87      9.65 o
   8 -13   1       11.68        4.49      4.47 o
   9 -13   1      290.82      331.05     12.86 o
  10 -13   1      170.69      158.65     12.19 o
  11 -13   1       17.96       33.79      8.27 o
  12 -13   1       55.16       56.36      9.40 o
  -7 -12   1       33.20       47.70      9.62 o
  -6 -12   1       83.18       95.42     11.42 o
  -5 -12   1       64.02       56.96     10.18 o
  -4 -12   1       29.09       42.46     14.13 o
  -3 -12   1      317.58      350.01     16.79 o
  -2 -12   1        9.70       16.26      6.38 o
  -1 -12   1       64.08       56.26      5.77 o
   0 -12   1       14.24       10.95      3.73 o
   1 -12   1     1691.13     1620.73     48.74 o
   2 -12   1     1419.63     1459.98     36.59 o
   3 -12   1       67.63       62.37      6.45 o
   4 -12   1      323.59      316.17     11.54 o
   5 -12   1        0.82       -4.49      4.49 o
   6 -12   1       28.11       26.38      4.87 o
   7 -12   1      136.97      147.13      9.97 o
   8 -12   1     1059.31     1070.67     24.29 o
   9 -12   1      323.51      337.19     12.71 o
  10 -12   1       14.15       25.14      5.21 o
  11 -12   1       55.59       65.62      9.06 o
  12 -12   1       22.52       18.01      7.12 o
  13 -12   1        0.20        7.88      6.82 o
  -8 -11   1        5.33       17.56      7.95 o
  -7 -11   1        9.92       19.79      6.84 o
  -6 -11   1       61.31       56.73      9.22 o
  -5 -11   1      287.46      302.57     15.72 o
  -4 -11   1      408.88      410.39     17.67 o
  -3 -11   1       16.85       15.32      6.65 o
  -2 -11   1       86.20       80.16      8.95 o
  -1 -11   1      188.74      166.51      6.86 o
   0 -11   1      722.72      712.51     17.44 o
   1 -11   1       20.27       11.99      4.47 o
   2 -11   1     2423.59     2443.60     43.16 o
   3 -11   1     2398.22     2294.81     40.96 o
   4 -11   1      884.80      878.84     20.00 o
   5 -11   1       34.42       52.60      5.54 o
   6 -11   1        0.36       -3.70      3.70 o
   7 -11   1      652.03      616.76     25.78 o
   8 -11   1       10.53       15.80      5.15 o
   9 -11   1      286.59      293.28     11.31 o
  10 -11   1      814.86      820.79     20.25 o
  11 -11   1        7.12       16.17      7.27 o
  12 -11   1       94.51       84.23      9.96 o
  13 -11   1       39.89       26.87      8.00 o
  -9 -10   1        0.15        8.92      6.72 o
  -8 -10   1      133.25      142.50     12.60 o
  -7 -10   1      158.01      156.78     12.49 o
  -6 -10   1      113.53      105.24     17.72 o
  -5 -10   1       32.88       18.50      6.13 o
  -4 -10   1      522.97      502.98     40.32 o
  -3 -10   1      299.98      288.28     13.78 o
  -2 -10   1     1152.71     1168.98     20.33 o
  -1 -10   1      602.67      580.55     12.52 o
   0 -10   1      787.00      747.79     18.93 o
   1 -10   1     2758.08     2675.32     45.78 o
   2 -10   1      145.81      122.35      6.81 o
   3 -10   1      301.37      281.61     21.10 o
   4 -10   1     1140.53     1033.54     52.65 o
   5 -10   1      651.05      552.15     20.70 o
   6 -10   1       47.90       44.80      5.83 o
   7 -10   1       76.19       80.45      6.10 o
   8 -10   1      504.20      519.78     14.37 o
   9 -10   1      604.96      644.57     16.59 o
  10 -10   1       11.07       21.00      4.79 o
  11 -10   1      261.64      265.49     13.92 o
  12 -10   1       67.89       81.23     10.65 o
  13 -10   1      124.62      110.04     11.02 o
  14 -10   1        0.15       -2.55      6.24 o
 -10  -9   1       11.32       11.51      7.84 o
  -9  -9   1      124.78       91.95      8.79 o
  -8  -9   1        7.35        1.09      4.70 o
  -7  -9   1       66.39       75.30     11.90 o
  -6  -9   1      379.55      411.83     14.05 o
  -5  -9   1     3253.47     3063.50     52.92 o
  -4  -9   1     1312.51     1310.41     26.40 o
  -3  -9   1      994.95      954.12     20.44 o
  -2  -9   1      626.89      614.01     10.88 o
  -1  -9   1      328.25      316.04      7.87 o
   0  -9   1       49.03       50.84      4.78 o
   1  -9   1     3006.67     3085.64     50.88 o
   2  -9   1     1832.36     1695.84     30.60 o
   3  -9   1     1974.66     1928.10     34.05 o
   4  -9   1      793.50      792.11     18.33 o
   5  -9   1       63.66       67.01      5.75 o
   6  -9   1     1064.58     1034.87     67.97 o
   7  -9   1      182.27      163.96      7.62 o
   8  -9   1       51.91       45.13      5.32 o
   9  -9   1      241.83      234.80      9.38 o
  10  -9   1      264.92      259.07     11.05 o
  11  -9   1        2.49       -0.26      4.92 o
  12  -9   1        0.19        0.18      5.40 o
  13  -9   1       41.62       56.39      8.71 o
  14  -9   1      227.54      253.11     21.20 o
 -10  -8   1        0.88        3.09      4.68 o
  -9  -8   1       16.80       26.08      5.77 o
  -8  -8   1      449.99      445.32     20.80 o
  -7  -8   1     1139.80     1153.72     27.71 o
  -6  -8   1     1220.93     1114.51     24.28 o
  -5  -8   1      502.34      504.09     14.16 o
  -4  -8   1      347.12      337.39     10.82 o
  -3  -8   1      492.41      481.27      8.96 o
  -2  -8   1      165.89      139.02      4.58 o
  -1  -8   1     1014.37      965.05     16.14 o
   0  -8   1     5324.52     5258.44     69.69 o
   1  -8   1     1823.50     1924.97     33.30 o
   2  -8   1      149.04      163.12      6.48 o
   3  -8   1        4.54        6.83      2.69 o
   4  -8   1     1566.09     1609.59     29.36 o
   5  -8   1      120.14      110.14      4.27 o
   6  -8   1      732.69      702.24     16.87 o
   7  -8   1      761.84      776.00     14.27 o
   8  -8   1      506.61      546.56     12.96 o
   9  -8   1      951.76      943.29     17.34 o
  10  -8   1        4.27        7.44      3.40 o
  11  -8   1       34.76       42.15      5.36 o
  12  -8   1        9.40        9.20      9.46 o
  13  -8   1        3.84        2.74      5.73 o
  14  -8   1       32.57       27.33     10.08 o
 -11  -7   1        0.04        7.55      5.08 o
 -10  -7   1        7.64        5.88      5.02 o
  -9  -7   1       41.16       38.51      6.00 o
  -8  -7   1       64.96       52.49      6.15 o
  -7  -7   1        2.96        4.55      4.08 o
  -6  -7   1     3070.09     3054.34     52.18 o
  -5  -7   1     1972.90     1994.38     44.56 o
  -4  -7   1      565.69      428.09     20.88 o
  -3  -7   1        0.77        0.77      1.58 o
  -2  -7   1      292.83      316.58     11.79 o
  -1  -7   1     4857.03     4937.02     65.46 o
   0  -7   1      372.80      327.21      7.03 o
   1  -7   1     5031.09     5086.77     78.20 o
   2  -7   1     5319.30     5340.12     81.83 o
   3  -7   1      555.77      469.50     13.48 o
   4  -7   1      880.89      898.41     16.38 o
   5  -7   1     1175.98     1118.14     17.61 o
   6  -7   1     3904.66     4055.96     54.90 o
   7  -7   1      660.88      636.23     12.29 o
   8  -7   1        1.43        5.29      4.05 o
   9  -7   1      135.21      130.89      5.79 o
  10  -7   1       50.41       52.96      4.52 o
  11  -7   1      200.00      208.85     13.01 o
  12  -7   1      397.95      429.85     13.85 o
  13  -7   1      165.32      185.32     12.45 o
  14  -7   1       81.40       82.95     10.39 o
 -12  -6   1       80.06      103.27      9.82 o
 -11  -6   1      369.77      411.48     15.12 o
 -10  -6   1      441.76      444.21     18.54 o
  -9  -6   1      179.95      176.20     16.38 o
  -8  -6   1      573.99      544.36     29.71 o
  -7  -6   1     2835.33     2758.69     58.92 o
  -6  -6   1       71.24       64.52      5.56 o
  -5  -6   1     2698.72     2632.92     57.10 o
  -4  -6   1     3453.48     3444.87     47.15 o
  -3  -6   1      489.40      447.77      7.72 o
  -2  -6   1      222.22      229.63      5.83 o
  -1  -6   1     1304.99     1145.67     17.50 o
   0  -6   1     3204.00     2946.51     39.85 o
   1  -6   1     4114.57     4137.57     63.81 o
   2  -6   1        9.00       19.11      2.60 o
   3  -6   1       18.65       68.68      4.35 o
   4  -6   1     1887.55     1863.01     26.41 o
   5  -6   1      101.46       78.23      3.47 o
   6  -6   1     1886.36     1856.26     27.13 o
   7  -6   1     6662.99     6986.47     91.73 o
   8  -6   1     2537.33     2441.41     35.50 o
   9  -6   1      154.65      152.43      6.09 o
  10  -6   1       66.30       62.83      4.69 o
  11  -6   1        4.28        9.39      4.04 o
  12  -6   1        0.62        5.52      4.20 o
  13  -6   1       48.02       48.96      8.26 o
  14  -6   1      328.74      387.04     18.06 o
 -12  -5   1      204.67      207.92     11.49 o
 -11  -5   1       49.14       39.89      6.19 o
 -10  -5   1       29.64       18.73      5.04 o
  -9  -5   1       89.45       92.92      7.24 o
  -8  -5   1       10.75        8.03      4.77 o
  -7  -5   1      964.62      952.56     20.78 o
  -6  -5   1     3116.99     3098.46     65.22 o
  -5  -5   1     2842.64     2612.68     43.58 o
  -4  -5   1      142.82      147.50      4.33 o
  -3  -5   1      519.56      489.42      7.80 o
  -2  -5   1     2812.76     2754.76     37.46 o
  -1  -5   1     5737.25     6475.36     83.63 o
   0  -5   1      695.14      763.75     13.27 o
   1  -5   1     5675.22     5680.22     85.32 o
   2  -5   1    15457.76    16551.75    241.76 o
   3  -5   1      317.38      309.06      6.05 o
   4  -5   1     1228.57     1367.48     22.62 o
   5  -5   1     2512.65     2369.29     32.88 o
   6  -5   1     2966.16     2849.82     39.35 o
   7  -5   1      569.52      542.74     10.79 o
   8  -5   1     2752.23     2820.53     40.11 o
   9  -5   1     1124.13     1129.24     19.24 o
  10  -5   1        5.42        0.54      2.57 o
  11  -5   1       58.25       55.92      6.00 o
  12  -5   1      362.73      351.59     15.60 o
  13  -5   1      260.14      280.16     15.53 o
  14  -5   1       30.70       34.71      8.09 o
 -13  -4   1       53.02       66.25     10.02 o
 -12  -4   1      305.86      280.03     16.95 o
 -11  -4   1      106.63      143.90     15.97 o
 -10  -4   1      411.68      424.82     16.62 o
  -9  -4   1      218.37      219.62     11.74 o
  -8  -4   1     1230.89     1165.30     24.22 o
  -7  -4   1     1201.27     1154.66     23.53 o
  -6  -4   1       20.23       17.26      3.31 o
  -5  -4   1       68.60       84.53      4.96 o
  -4  -4   1     1166.73     1065.13     19.89 o
  -3  -4   1     2268.76     2501.15     34.05 o
  -2  -4   1        4.94        9.31      1.46 o
  -1  -4   1    14207.54    14880.28    230.95 o
   0  -4   1    19172.33    20216.01    254.46 o
   1  -4   1     9516.63    10442.66    153.17 o
   2  -4   1     1581.34     1862.51     25.25 o
   3  -4   1      408.30      410.62      7.26 o
   4  -4   1     1164.83     1217.25     17.80 o
   5  -4   1      867.26     1011.91     15.64 o
   6  -4   1     1587.93     1637.05     23.98 o
   7  -4   1     6444.04     6238.25     82.01 o
   8  -4   1     4823.45     4903.89     76.64 o
   9  -4   1      103.80       99.95      7.08 o
  10  -4   1        0.21        0.66      2.48 o
  11  -4   1       30.46       28.87      4.72 o
  12  -4   1      289.38      313.47     14.79 o
  13  -4   1       41.09       51.06      8.27 o
  14  -4   1      177.71      191.11     13.79 o
 -13  -3   1      145.65      150.70     12.90 o
 -12  -3   1        9.66        8.90      4.61 o
 -11  -3   1       10.47       11.73      5.61 o
 -10  -3   1       94.08       89.18      8.34 o
  -9  -3   1      572.37      536.37     39.38 o
  -8  -3   1      277.83      278.32     10.32 o
  -7  -3   1     1725.80     1682.77     30.61 o
  -6  -3   1     1803.69     1884.49     32.77 o
  -5  -3   1     2721.30     2612.73     42.57 o
  -4  -3   1     2039.95     2136.32     34.95 o
  -3  -3   1     7173.33     7704.70    114.46 o
  -2  -3   1     3058.23     3159.86     41.53 o
  -1  -3   1     2519.16     2633.82     34.75 o
   0  -3   1     2945.97     2816.92     36.94 o
   1  -3   1    45987.04    47543.05    614.45 o
   2  -3   1     2102.01     2081.19     27.67 o
   3  -3   1     3231.40     3224.39     42.35 o
   4  -3   1     1480.08     1562.82     21.93 o
   5  -3   1      653.07      569.03      9.87 o
   6  -3   1     6153.96     6245.58     81.45 o
   7  -3   1      649.71      687.68     12.48 o
   8  -3   1     1219.22     1182.33     19.22 o
   9  -3   1      749.99      725.02     13.85 o
  10  -3   1      430.04      393.03      9.72 o
  11  -3   1      167.50      168.39     10.83 o
  12  -3   1      193.51      194.58     12.20 o
  13  -3   1      236.41      228.39     14.02 o
  14  -3   1        6.07        2.46      6.48 o
 -13  -2   1      238.18      254.76     15.28 o
 -12  -2   1       62.27       69.22      7.01 o
 -11  -2   1       47.61       65.11      6.43 o
 -10  -2   1       74.10       69.24      9.34 o
  -9  -2   1     1269.10     1185.20     34.13 o
  -8  -2   1     4165.54     4051.64     65.28 o
  -7  -2   1      657.79      637.04     14.62 o
  -6  -2   1      714.40      685.73     15.17 o
  -5  -2   1      247.52      195.69      6.39 o
  -4  -2   1     6075.25     7124.91    106.32 o
  -3  -2   1       14.75       41.31      3.68 o
  -2  -2   1    34393.44    36167.58    531.14 o
  -1  -2   1    14417.44    15231.30    221.50 o
   0  -2   1     3881.66     4456.15     57.00 o
   1  -2   1    13758.76    14525.87    184.05 o
   2  -2   1      249.02      265.89      4.65 o
   3  -2   1     6874.62     7632.06     97.18 o
   4  -2   1      714.97      789.20     12.12 o
   5  -2   1      247.26      291.25     11.71 o
   6  -2   1     6624.76     6624.83     86.13 o
   7  -2   1     5510.84     5767.87     76.04 o
   8  -2   1      216.55      224.11      6.56 o
   9  -2   1       36.61       34.02      3.42 o
  10  -2   1       63.00       58.14      5.69 o
  11  -2   1       92.39      103.89      9.16 o
  12  -2   1      632.44      595.55     34.18 o
  13  -2   1       28.43       33.58      7.56 o
  14  -2   1       32.90       35.46      8.11 o
 -14  -1   1      283.03      301.49     16.66 o
 -13  -1   1      101.95      104.53     10.72 o
 -12  -1   1       23.95       29.36      5.34 o
 -11  -1   1        0.00       -0.88      4.00 o
 -10  -1   1      241.96      229.66      9.37 o
  -9  -1   1     2198.82     2042.66     36.62 o
  -8  -1   1      237.11      209.59      8.12 o
  -7  -1   1     1420.60     1260.95     19.34 o
  -6  -1   1    10063.73    10303.53    131.94 o
  -5  -1   1       48.92       51.60      3.34 o
  -4  -1   1        1.93       12.13      2.01 o
  -3  -1   1     6496.65     6718.11     99.30 o
  -2  -1   1    38908.52    41446.66    610.84 o
  -1  -1   1     3766.72     3966.58     51.38 o
   0  -1   1    12083.84    13164.97    168.99 o
   1  -1   1     8756.58     9181.32    165.70 o
   2  -1   1     1326.54     1456.74     19.49 o
   3  -1   1    10609.83    11608.26    146.75 o
   4  -1   1     1923.52     1977.72     26.96 o
   5  -1   1     3024.02     2886.28     44.62 o
   6  -1   1      126.49      157.43      4.76 o
   7  -1   1      420.54      389.47      8.35 o
   8  -1   1       18.58       19.37      2.68 o
   9  -1   1       55.69       54.63      3.93 o
  10  -1   1      137.69      139.68      7.26 o
  11  -1   1      137.12      108.19      9.46 o
  12  -1   1     1242.94     1229.69     33.97 o
  13  -1   1      351.61      347.60     28.26 o
  14  -1   1      276.05      307.17     17.77 o
 -14   0   1       11.28        7.58      6.49 o
 -13   0   1        1.09        6.51      5.97 o
 -12   0   1      204.70      216.93     10.07 o
 -11   0   1        0.08        8.15      3.76 o
 -10   0   1       91.79       88.92      6.46 o
  -9   0   1     3654.05     3594.62     58.77 o
  -8   0   1     1931.32     1754.15     56.74 o
  -7   0   1     2187.57     2095.75     29.98 o
  -6   0   1       69.42       60.91      3.47 o
  -5   0   1     1270.05     1227.87     17.96 o
  -4   0   1     1533.46     1598.48     22.09 o
  -3   0   1     5714.06     5920.24     75.61 o
  -2   0   1     5726.44     6329.47     71.88 o
  -1   0   1    23972.41    24952.79    372.25 o
   0   0   1     4244.46     4265.17    105.55 o
   1   0   1    10247.02    11131.01    141.65 o
   2   0   1      430.13      459.09      6.99 o
   3   0   1      951.07      966.94     13.88 o
   4   0   1     7474.97     7869.81    100.59 o
   5   0   1       17.36        5.89      2.17 o
   6   0   1     8970.15     9336.60    120.01 o
   7   0   1     1619.43     1700.14     25.24 o
   8   0   1      882.91      892.58     17.42 o
   9   0   1      424.74      462.26     12.66 o
  10   0   1      676.65      684.70     16.84 o
  11   0   1      954.68      942.82     27.76 o
  12   0   1        1.67        1.91      5.36 o
  13   0   1       47.22       50.17     11.17 o
  14   0   1      142.97      169.18     13.67 o
 -14   1   1        5.48        8.43     12.88 o
 -13   1   1      319.53      301.27     15.34 o
 -12   1   1       43.38       58.63      7.16 o
 -11   1   1        5.22        0.39      3.57 o
 -10   1   1     1951.47     1902.57     34.81 o
  -9   1   1      306.37      277.10     10.31 o
  -8   1   1      339.02      334.92      7.98 o
  -7   1   1     8311.05     8318.99    107.66 o
  -6   1   1    14905.49    15738.65    199.52 o
  -5   1   1     6782.33     7290.29     93.65 o
  -4   1   1     3336.88     3734.77     56.30 o
  -3   1   1      494.32      516.50      8.08 o
  -2   1   1     1374.63     1360.54     18.17 o
  -1   1   1       58.20       63.86      5.38 o
   0   1   1    19590.48    20248.50    259.73 o
   1   1   1       49.75       53.85      2.39 o
   2   1   1      105.64      106.00      3.66 o
   3   1   1      380.21      359.04     13.20 o
   4   1   1    13771.16    14834.62    187.58 o
   5   1   1    14905.11    15875.72    201.06 o
   6   1   1      895.77      893.24     14.62 o
   7   1   1       38.68       45.32      3.08 o
   8   1   1      406.99      394.18     11.21 o
   9   1   1      152.85      124.56      6.96 o
  10   1   1        9.62       10.46      4.98 o
  11   1   1     2356.89     2341.59     53.98 o
  12   1   1      640.32      602.91     22.32 o
  13   1   1      211.81      228.62     14.99 o
 -14   2   1       11.19       18.08      6.82 o
 -13   2   1        4.35       -2.98      8.31 o
 -12   2   1        0.53        1.82      4.33 o
 -11   2   1      213.97      204.37      8.94 o
 -10   2   1     2382.19     2377.43     41.56 o
  -9   2   1     2155.20     2113.06     31.36 o
  -8   2   1     4298.12     4542.21     61.19 o
  -7   2   1      306.72      295.09      7.08 o
  -6   2   1     2346.33     2425.78     38.80 o
  -5   2   1       90.23       99.67      3.43 o
  -4   2   1      960.33     1040.06     15.17 o
  -3   2   1      187.28      203.65      4.24 o
  -2   2   1     5105.96     5141.05     65.65 o
  -1   2   1    10764.97    11564.44    168.61 o
   0   2   1      425.87      456.29      6.26 o
   1   2   1     9941.92    10736.89    135.62 o
   2   2   1       36.20       50.52      2.88 o
   3   2   1     7699.72     8325.07    106.28 o
   4   2   1     4096.20     4361.38     57.26 o
   5   2   1     2036.05     2157.02     45.20 o
   6   2   1     4835.56     4969.88     65.92 o
   7   2   1     6088.71     6020.52     93.03 o
   8   2   1       75.75       76.17      5.62 o
   9   2   1      275.99      276.61     10.80 o
  10   2   1     1880.67     1816.22     34.80 o
  11   2   1       53.69       59.82      8.47 o
  12   2   1       16.89       13.67      6.34 o
  13   2   1      391.33      391.24     18.84 o
 -15   3   1      165.25      167.02     13.17 o
 -14   3   1      519.05      543.17     21.19 o
 -13   3   1       47.83       44.65      8.57 o
 -12   3   1      302.32      320.02     13.39 o
 -11   3   1      621.18      649.12     16.38 o
 -10   3   1       91.97      100.16      5.21 o
  -9   3   1       32.71       31.21      3.45 o
  -8   3   1      630.02      598.85     11.68 o
  -7   3   1     3060.85     3132.83     43.03 o
  -6   3   1       24.99       21.34      2.28 o
  -5   3   1     1318.14     1191.33     17.71 o
  -4   3   1     3966.53     4141.48     54.04 o
  -3   3   1    11031.00    11586.67    146.56 o
  -2   3   1      471.38      489.12     20.17 o
  -1   3   1     8444.38     8957.45    113.52 o
   0   3   1       53.75       67.60      6.13 o
   1   3   1      745.73      799.90     11.91 o
   2   3   1      688.84      681.58     10.72 o
   3   3   1     1873.16     1914.53     26.55 o
   4   3   1    19619.69    20997.48    264.93 o
   5   3   1     3604.62     3449.39     46.69 o
   6   3   1     2401.24     2244.57     32.03 o
   7   3   1       85.97       86.03      6.86 o
   8   3   1        4.77       12.33      3.53 o
   9   3   1       49.24       63.98      6.00 o
  10   3   1      383.44      395.51     14.00 o
  11   3   1      752.41      735.28     24.74 o
  12   3   1      843.64      854.96     28.17 o
  13   3   1      181.16      219.65     30.39 o
 -15   4   1       45.96       38.10      8.57 o
 -14   4   1      214.12      204.77     28.63 o
 -13   4   1      104.94      120.55     10.39 o
 -12   4   1       95.30       93.96      8.24 o
 -11   4   1      122.74      125.16      7.19 o
 -10   4   1     1451.35     1451.03     23.76 o
  -9   4   1     1546.08     1531.57     26.23 o
  -8   4   1      720.27      688.21     12.94 o
  -7   4   1     1679.97     1656.73     24.68 o
  -6   4   1      255.76      234.11      8.38 o
  -5   4   1        2.51        8.25      1.92 o
  -4   4   1     2132.26     2225.57     30.36 o
  -3   4   1      104.24      102.07      3.20 o
  -2   4   1     2021.34     1881.31     25.55 o
  -1   4   1     9238.69     9438.12    119.94 o
   0   4   1    12972.34    13609.86    153.80 o
   1   4   1     3405.76     3446.62     45.51 o
   2   4   1      175.69      127.47      3.82 o
   3   4   1     5962.12     6140.54     79.80 o
   4   4   1      737.49      792.41     13.19 o
   5   4   1     1555.71     1543.62     23.05 o
   6   4   1     2972.81     2789.88    144.71 o
   7   4   1      779.07      801.31     18.06 o
   8   4   1      268.70      251.70      9.65 o
   9   4   1      365.86      332.75     11.75 o
  10   4   1      129.54      148.26      8.72 o
  11   4   1       44.48       57.30      8.45 o
  12   4   1        3.33       -1.10      9.20 o
 -15   5   1      129.39      144.13     12.57 o
 -14   5   1      180.30      185.33     12.77 o
 -13   5   1       37.70       46.25     11.43 o
 -12   5   1       40.37       49.98      6.54 o
 -11   5   1      643.10      652.96     13.97 o
 -10   5   1     1740.32     1758.82     37.28 o
  -9   5   1      135.29      136.54      5.71 o
  -8   5   1     3837.12     3854.26     52.90 o
  -7   5   1        3.46        4.65      2.33 o
  -6   5   1        4.18        4.02      1.88 o
  -5   5   1     1906.89     1956.65     27.59 o
  -4   5   1     5868.25     6131.04     79.35 o
  -3   5   1    12062.30    12441.93    157.83 o
  -2   5   1     3025.50     3165.39     41.95 o
  -1   5   1      123.07      105.22      3.65 o
   0   5   1      743.37      768.45     10.90 o
   1   5   1       18.65       24.40      1.83 o
   2   5   1      825.06      853.39     13.74 o
   3   5   1    13633.48    14168.24    180.37 o
   4   5   1     3321.27     3280.75     44.95 o
   5   5   1      384.51      364.99      8.18 o
   6   5   1       99.27       91.56      6.06 o
   7   5   1       58.84       55.39      5.47 o
   8   5   1       49.85       45.96      5.44 o
   9   5   1      163.65      150.01      8.60 o
  10   5   1       70.27       52.42      6.54 o
  11   5   1      102.00       79.98     10.17 o
  12   5   1      299.13      322.69     17.80 o
 -15   6   1        3.04        4.35      9.14 o
 -14   6   1      139.87      139.49     11.41 o
 -13   6   1        5.32       21.37      6.01 o
 -12   6   1       29.45       38.20      4.37 o
 -11   6   1        0.03       -0.59      3.40 o
 -10   6   1      852.35      791.18     20.83 o
  -9   6   1     2384.00     2282.49     33.99 o
  -8   6   1      109.41      102.02      4.83 o
  -7   6   1        0.53        1.27      2.05 o
  -6   6   1      420.48      407.69      8.59 o
  -5   6   1     2108.71     2064.77     29.24 o
  -4   6   1     4492.46     4687.53     61.70 o
  -3   6   1     2863.66     2950.35     39.78 o
  -2   6   1    11108.02    11568.10    170.77 o
  -1   6   1     9755.35    10261.89    131.08 o
   0   6   1     2066.23     2115.51     26.51 o
   1   6   1     2281.13     2414.04     29.95 o
   2   6   1     6192.06     6072.15     79.59 o
   3   6   1        4.37       13.80      6.37 o
   4   6   1     1912.83     1818.66     27.15 o
   5   6   1     4545.35     4572.67     72.88 o
   6   6   1     2866.62     2701.07     46.53 o
   7   6   1      119.50       99.03      6.85 o
   8   6   1      340.69      306.10     11.47 o
   9   6   1      294.36      324.44     12.26 o
  10   6   1       93.23       94.31      8.19 o
  11   6   1        4.78       -3.23      6.16 o
 -15   7   1       20.32       41.45     11.17 o
 -14   7   1        0.47        0.46     13.92 o
 -13   7   1        1.06        1.79      5.16 o
 -12   7   1        1.47        3.60      3.87 o
 -11   7   1       41.09       34.46      5.67 o
 -10   7   1      650.61      621.11     13.26 o
  -9   7   1       86.48       86.71      4.91 o
  -8   7   1      124.34      108.53      5.02 o
  -7   7   1        0.40        2.59      2.25 o
  -6   7   1        4.17        7.96      2.13 o
  -5   7   1      667.18      634.01     11.38 o
  -4   7   1    12896.45    13571.01    172.84 o
  -3   7   1    12909.29    13132.99    194.04 o
  -2   7   1        3.87        5.61      2.59 o
  -1   7   1     3009.60     3201.29     43.44 o
   0   7   1      342.67      374.03      8.70 o
   1   7   1       87.13       86.56      3.45 o
   2   7   1     1345.73     1318.55     20.65 o
   3   7   1     4795.53     4633.95     62.54 o
   4   7   1     2930.40     2870.43     59.48 o
   5   7   1      343.13      286.11     10.30 o
   6   7   1      175.98      151.79      8.11 o
   7   7   1      516.43      542.33     15.50 o
   8   7   1      565.24      565.69     16.49 o
   9   7   1       12.52       20.66      5.16 o
  10   7   1      204.26      226.18     11.72 o
  11   7   1      352.10      364.11     18.23 o
 -13   8   1       43.47       65.56     12.36 o
 -12   8   1        0.90        1.35      3.29 o
 -11   8   1       74.64       76.13      5.35 o
 -10   8   1      520.85      515.98     14.06 o
  -9   8   1      765.91      768.84     14.98 o
  -8   8   1      805.07      751.16     14.34 o
  -7   8   1      805.66      763.82     15.76 o
  -6   8   1        3.88        4.11      2.10 o
  -5   8   1      581.15      507.54     10.14 o
  -4   8   1      102.77      105.93      5.59 o
  -3   8   1     6261.28     6489.29     99.24 o
  -2   8   1     7558.26     7481.04    113.50 o
  -1   8   1     1820.54     1815.10     23.85 o
   0   8   1        6.99        4.29      1.88 o
   1   8   1      257.02      252.91      6.06 o
   2   8   1     1357.57     1306.24     20.99 o
   3   8   1      585.02      584.07     12.03 o
   4   8   1       99.01       95.21      6.41 o
   5   8   1      500.62      483.60     13.93 o
   6   8   1      115.22      113.86      7.70 o
   7   8   1       10.30       13.69      4.68 o
   8   8   1      435.31      420.56     14.53 o
   9   8   1      987.47      954.29     23.97 o
  10   8   1      389.22      430.67     24.05 o
 -14   9   1       13.96        7.90      8.21 o
 -13   9   1      182.53      182.90     14.60 o
 -12   9   1      627.85      636.22     17.22 o
 -11   9   1      437.29      450.09     13.86 o
 -10   9   1       18.62       21.74      6.17 o
  -9   9   1       91.12       88.19      6.24 o
  -8   9   1       51.84       50.76      5.20 o
  -7   9   1      249.10      236.88     20.63 o
  -6   9   1     1061.93     1082.66     21.99 o
  -5   9   1     1838.00     1818.34     39.70 o
  -4   9   1     2821.12     2910.20     73.64 o
  -3   9   1      107.96       98.09      5.87 o
  -2   9   1       74.74       82.42      5.52 o
  -1   9   1      882.66      894.39     16.26 o
   0   9   1      153.03      166.13      5.11 o
   1   9   1      423.69      411.58      8.42 o
   2   9   1       12.57       11.40      2.97 o
   3   9   1      816.42      826.61     20.29 o
   4   9   1     1401.29     1393.10     27.87 o
   5   9   1       55.85       46.07      6.13 o
   6   9   1        1.93       -3.05      4.09 o
   7   9   1       25.28       36.95      9.91 o
   8   9   1       53.25       66.77      7.41 o
   9   9   1       58.03       62.11      7.97 o
 -14  10   1       94.62      126.45     17.04 o
 -13  10   1       87.36       81.02      9.67 o
 -12  10   1       28.14       33.11      5.80 o
 -11  10   1      506.61      505.54     15.13 o
 -10  10   1      525.51      535.68     15.29 o
  -9  10   1      378.13      386.94     12.37 o
  -8  10   1      188.64      179.63      8.44 o
  -7  10   1       13.60       22.08      8.85 o
  -6  10   1     1970.48     1980.78     38.64 o
  -5  10   1        3.43        5.60      3.50 o
  -4  10   1     1191.11     1176.67     23.84 o
  -3  10   1      607.18      598.22     18.35 o
  -2  10   1      493.06      478.35     16.30 o
  -1  10   1      252.46      237.89      7.77 o
   0  10   1      705.83      672.06     13.89 o
   1  10   1      821.29      789.28     18.12 o
   2  10   1      262.05      271.86     10.05 o
   3  10   1      178.00      171.96     11.42 o
   4  10   1      527.78      500.80     18.85 o
   5  10   1      149.87      144.52     11.24 o
   6  10   1       12.73       14.71      5.18 o
   7  10   1      114.68      131.57      9.36 o
   8  10   1       99.46      119.43     15.59 o
   9  10   1      451.80      552.97     23.25 o
 -13  11   1       11.28       11.62     14.44 o
 -12  11   1      325.79      342.46     13.00 o
 -11  11   1      288.11      300.15     11.96 o
 -10  11   1       88.63       97.38      7.61 o
  -9  11   1      164.28      160.87      8.62 o
  -8  11   1      229.96      209.05      9.38 o
  -7  11   1      159.20      143.30      7.87 o
  -6  11   1       80.47       90.29      7.27 o
  -5  11   1     3103.60     3103.11    102.29 o
  -4  11   1      428.39      412.09     12.71 o
  -3  11   1      196.73      200.98      9.04 o
  -2  11   1      156.66      151.31      6.78 o
  -1  11   1      242.12      245.24     11.61 o
   0  11   1      268.52      215.84      7.82 o
   1  11   1       56.14       55.33      5.80 o
   2  11   1      273.69      282.43     14.40 o
   3  11   1     1217.90     1221.04     33.32 o
   4  11   1      394.93      376.00     17.01 o
   5  11   1      252.57      266.52     14.91 o
   6  11   1      293.26      299.31     16.48 o
   7  11   1       10.54       18.92      7.39 o
   8  11   1        0.32        5.53      7.21 o
 -13  12   1       19.15       15.38     10.70 o
 -12  12   1        1.64       -3.47      5.76 o
 -11  12   1      307.77      352.59     15.63 o
 -10  12   1      187.68      177.55      9.64 o
  -9  12   1        0.78        3.67      4.27 o
  -8  12   1       86.14       85.59      7.14 o
  -7  12   1       91.85       82.81      6.90 o
  -6  12   1      195.02      208.15      9.63 o
  -5  12   1      116.43      121.52      7.82 o
  -4  12   1       14.33       21.10     10.34 o
  -3  12   1      570.45      589.31     14.01 o
  -2  12   1       43.37       41.53      4.79 o
  -1  12   1       88.71       96.54      6.10 o
   0  12   1     1061.95     1047.48     20.01 o
   1  12   1     1784.05     1746.64     34.03 o
   2  12   1     1107.00     1091.14     31.37 o
   3  12   1       53.44       53.43     12.73 o
   4  12   1      106.90      115.71     11.50 o
   5  12   1        9.53        9.32      9.09 o
   6  12   1       88.37       90.58     11.34 o
   7  12   1       94.23      110.53     16.68 o
 -12  13   1      181.07      180.38     20.16 o
 -11  13   1       11.15        4.54      5.09 o
 -10  13   1       27.27       24.74      5.58 o
  -9  13   1      326.99      321.25     12.69 o
  -8  13   1        1.35        0.63      4.03 o
  -7  13   1       92.37      110.34      8.14 o
  -6  13   1      150.02      149.07      8.99 o
  -5  13   1      293.96      294.36     22.11 o
  -4  13   1      492.23      498.83     15.63 o
  -3  13   1       78.78       78.74      6.19 o
  -2  13   1      277.59      266.76     10.15 o
  -1  13   1      514.77      517.43     13.24 o
   0  13   1       87.41       90.36      7.53 o
   1  13   1       17.90       28.78      7.31 o
   2  13   1      871.45      918.50     29.02 o
   3  13   1      517.50      571.04     22.59 o
   4  13   1       36.86       37.00      8.61 o
   5  13   1       31.69       32.92     15.95 o
 -12  14   1        2.86        1.66     10.60 o
 -11  14   1       27.93       25.64      7.59 o
 -10  14   1       69.79       78.64      7.96 o
  -9  14   1       13.01        9.61      6.16 o
  -8  14   1        8.43        2.50      4.45 o
  -7  14   1       72.26       81.65      7.77 o
  -6  14   1      285.83      301.54     15.19 o
  -5  14   1       78.10       86.83      6.81 o
  -4  14   1        5.80       15.64      4.34 o
  -3  14   1      197.63      188.25      8.71 o
  -2  14   1       38.51       39.51      5.14 o
  -1  14   1       64.69       73.69      6.32 o
   0  14   1      234.34      251.91     27.38 o
   1  14   1      616.86      646.51     42.96 o
   2  14   1       93.10       82.10     10.80 o
   3  14   1      123.20      122.17     12.78 o
   4  14   1      107.28      103.09     12.23 o
 -10  15   1        3.24       22.13      9.35 o
  -9  15   1        4.93       13.81      6.55 o
  -8  15   1       44.42       53.01      8.71 o
  -7  15   1        0.03        2.91      4.02 o
  -6  15   1       40.73       46.46      5.92 o
  -5  15   1      607.56      581.95     26.70 o
  -4  15   1      227.42      237.80     10.09 o
  -3  15   1       81.35       75.30      7.47 o
  -2  15   1        6.15        5.12      4.06 o
  -1  15   1        2.48       -0.86      4.82 o
   0  15   1        0.32       -2.52      6.31 o
   1  15   1       22.60       19.51     15.79 o
   2  15   1      193.28      196.36     15.02 o
  -9  16   1        0.89       -0.26      4.41 o
  -8  16   1      113.19      137.60      9.81 o
  -7  16   1      128.10      130.94      9.39 o
  -6  16   1       56.63       51.27      6.50 o
  -5  16   1       37.07       35.44      5.82 o
  -4  16   1       24.58       38.09      5.90 o
  -3  16   1       44.53       45.64      5.97 o
  -2  16   1        6.80        2.97      4.36 o
  -1  16   1       11.31       26.36      8.04 o
   0  16   1       48.58       70.18     10.76 o
  -6  17   1      147.00      155.28     11.05 o
  -5  17   1       27.42       30.69      6.00 o
  -4  17   1        3.67       -1.29      4.55 o
  -3  17   1        0.17        3.05      4.54 o
   3 -17   2      100.69      110.47      8.22 o
   4 -17   2        8.05        9.83      6.01 o
   5 -17   2       25.66       27.89      8.17 o
   6 -17   2        0.42        7.69     10.60 o
  -1 -16   2        4.70        8.71      7.24 o
   0 -16   2        0.32        6.65     11.43 o
   1 -16   2       43.23       46.58      9.10 o
   2 -16   2      246.19      229.59     10.11 o
   3 -16   2        0.26        6.18      5.51 o
   4 -16   2      102.57       90.39      8.96 o
   5 -16   2        0.03        1.81      5.31 o
   6 -16   2       14.75       20.32      8.19 o
   7 -16   2        0.96        1.73      5.06 o
   8 -16   2      190.17      210.69     11.97 o
  -3 -15   2        4.07        2.71      7.38 o
  -2 -15   2        0.69        8.82      7.31 o
  -1 -15   2      104.49      111.89     13.35 o
   0 -15   2        6.38        7.69      6.94 o
   1 -15   2        0.34       10.46      4.14 o
   2 -15   2      109.18      110.19     11.42 o
   3 -15   2      339.92      365.93     14.04 o
   4 -15   2      143.54      143.60      9.73 o
   5 -15   2       31.18       36.48      6.42 o
   6 -15   2       52.52       52.46      7.14 o
   7 -15   2       10.69       15.89      6.93 o
   8 -15   2       10.53        7.71     10.80 o
   9 -15   2      271.12      261.56     15.93 o
  10 -15   2      250.19      248.39     15.91 o
  -5 -14   2       66.41       76.36     11.66 o
  -4 -14   2       44.56       47.54      9.54 o
  -3 -14   2        4.49       20.04      7.90 o
  -2 -14   2       36.36       33.65      8.30 o
  -1 -14   2       69.14       61.58      9.50 o
   0 -14   2      394.84      432.92     19.05 o
   1 -14   2      452.69      473.06     15.43 o
   2 -14   2        0.24       -2.74      3.89 o
   3 -14   2       92.29      108.21      8.34 o
   4 -14   2      141.42      122.77      8.60 o
   5 -14   2       70.34       66.69      7.15 o
   6 -14   2      101.40      113.62      8.57 o
   7 -14   2       73.41       86.20      7.83 o
   8 -14   2      113.36      107.13      8.60 o
   9 -14   2        7.84       12.48      6.75 o
  10 -14   2        0.51       -1.81      9.30 o
  11 -14   2       48.59       58.52      9.66 o
  -6 -13   2      180.85      200.85     15.39 o
  -5 -13   2      259.64      300.79     17.52 o
  -4 -13   2       70.88       56.78     14.81 o
  -3 -13   2       28.34       30.73      8.39 o
  -2 -13   2       85.43       90.32     10.42 o
  -1 -13   2      498.57      452.65     32.47 o
   0 -13   2       71.53       68.30      6.99 o
   1 -13   2     1078.32     1096.30     24.79 o
   2 -13   2     1220.63     1206.28     26.26 o
   3 -13   2       94.23       91.71      7.43 o
   4 -13   2        0.38        0.47      3.92 o
   5 -13   2      270.67      248.48     10.71 o
   6 -13   2      172.07      167.28     12.00 o
   7 -13   2       21.59       16.11      4.89 o
   8 -13   2      188.08      206.53     14.95 o
   9 -13   2      128.60      140.63     10.94 o
  10 -13   2        7.23       13.60      9.82 o
  11 -13   2       18.00        8.78      6.64 o
  12 -13   2       31.66       29.06      8.37 o
  -7 -12   2      273.11      266.84     27.38 o
  -6 -12   2      244.92      240.76     15.61 o
  -5 -12   2        0.63        4.74      6.41 o
  -4 -12   2      674.21      693.22     24.72 o
  -3 -12   2      415.25      410.76     18.14 o
  -2 -12   2       63.51       62.54      8.85 o
  -1 -12   2      860.16      846.24     33.87 o
   0 -12   2     1244.19     1263.97     26.57 o
   1 -12   2      828.34      829.28     19.87 o
   2 -12   2       52.15       57.41      6.27 o
   3 -12   2     1071.38     1021.79     22.66 o
   4 -12   2      117.02      116.67     10.26 o
   5 -12   2       13.09       15.66      5.86 o
   6 -12   2      121.77      112.68      8.34 o
   7 -12   2      969.72     1009.49     23.06 o
   8 -12   2      193.47      179.49      9.32 o
   9 -12   2      315.24      316.95     12.14 o
  10 -12   2       21.32       21.80      7.06 o
  11 -12   2        0.59        1.36      6.49 o
  12 -12   2       20.75       34.83      8.08 o
  13 -12   2       41.78       44.92      8.93 o
  -8 -11   2       33.17       35.59     11.64 o
  -7 -11   2       62.34       72.42      9.94 o
  -6 -11   2      432.18      426.06     32.00 o
  -5 -11   2     1246.00     1250.19     35.12 o
  -4 -11   2      310.99      310.00     15.25 o
  -3 -11   2       40.04       36.71      6.98 o
  -2 -11   2      133.84      136.23     10.69 o
  -1 -11   2       76.89       67.81      6.08 o
   0 -11   2       52.70       50.95      5.97 o
   1 -11   2     2736.28     2621.44    115.30 o
   2 -11   2     1906.49     1847.52     34.42 o
   3 -11   2       36.00       34.60      6.34 o
   4 -11   2       46.19       46.01      5.82 o
   5 -11   2        0.57       -3.04      3.04 o
   6 -11   2      825.09      810.67     19.15 o
   7 -11   2       67.07       60.86      5.94 o
   8 -11   2      347.60      315.87     12.27 o
   9 -11   2      130.92      150.50      8.34 o
  10 -11   2       12.05       12.77      6.21 o
  11 -11   2       49.16       38.70      7.82 o
  12 -11   2       85.14       93.64     10.54 o
  13 -11   2      215.99      207.85     19.22 o
  -9 -10   2      109.14      111.28     11.94 o
  -8 -10   2      297.24      294.76     16.60 o
  -7 -10   2      186.38      141.32     17.77 o
  -6 -10   2      176.13      167.78     12.11 o
  -5 -10   2      185.45      191.91     12.34 o
  -4 -10   2      651.56      655.84     21.78 o
  -3 -10   2      291.58      278.84     13.25 o
  -2 -10   2     1131.81     1070.29     47.59 o
  -1 -10   2      100.68       99.15      6.42 o
   0 -10   2     3059.13     2970.55     60.93 o
   1 -10   2       31.57       40.50      4.92 o
   2 -10   2      431.24      412.55     14.49 o
   3 -10   2      464.55      422.32     14.73 o
   4 -10   2       20.61       16.14      3.88 o
   5 -10   2      111.86      127.38      8.74 o
   6 -10   2       21.35       31.75      4.84 o
   7 -10   2     1658.51     1667.16     31.70 o
   8 -10   2      736.38      677.47     16.79 o
   9 -10   2      345.55      351.66     11.74 o
  10 -10   2      141.53      165.40     11.39 o
  11 -10   2      171.14      167.27     11.79 o
  12 -10   2      150.75      139.52     15.48 o
  13 -10   2       55.40       45.61      8.82 o
 -10  -9   2       13.96        9.84      7.24 o
  -9  -9   2       51.80       31.07      6.33 o
  -8  -9   2      285.23      319.88     12.92 o
  -7  -9   2      558.50      571.77     16.71 o
  -6  -9   2      980.02     1008.23     23.07 o
  -5  -9   2      577.79      491.87     35.29 o
  -4  -9   2       51.43       42.56      6.87 o
  -3  -9   2      343.65      317.15     13.73 o
  -2  -9   2      149.44      152.95     13.52 o
  -1  -9   2       47.77       41.89      3.34 o
   0  -9   2      290.48      244.31     12.77 o
   1  -9   2     1480.12     1393.59     26.31 o
   2  -9   2      349.86      331.23     12.75 o
   3  -9   2      429.70      422.31     11.53 o
   4  -9   2      238.01      258.01     15.65 o
   5  -9   2      250.38      230.07     14.96 o
   6  -9   2      728.53      735.92     17.55 o
   7  -9   2       94.98       88.70      6.17 o
   8  -9   2       39.69       37.38      4.89 o
   9  -9   2      975.77      969.97     21.36 o
  10  -9   2        4.02        2.49      4.61 o
  11  -9   2        4.30       -0.27      5.01 o
  12  -9   2      258.05      267.67     14.40 o
  13  -9   2      281.03      274.78     15.17 o
  14  -9   2       23.38       35.85     11.12 o
 -10  -8   2       39.96       50.65      7.18 o
  -9  -8   2      994.39      993.26     24.46 o
  -8  -8   2      697.47      665.57     18.47 o
  -7  -8   2      576.94      570.23     16.24 o
  -6  -8   2       74.04       84.18      6.73 o
  -5  -8   2     2049.33     1990.44     36.49 o
  -4  -8   2      469.32      429.80     12.14 o
  -3  -8   2       84.27       85.78      3.93 o
  -2  -8   2     1143.65     1039.56     17.37 o
  -1  -8   2     3076.22     3114.33     55.91 o
   0  -8   2     2670.94     2788.19     38.84 o
   1  -8   2       21.41       34.84      4.27 o
   2  -8   2       64.78       58.60      4.45 o
   3  -8   2      243.76      291.98      8.95 o
   4  -8   2      100.00       99.41      3.74 o
   5  -8   2       49.31       54.66      3.29 o
   6  -8   2     1629.38     1533.18     33.97 o
   7  -8   2     1280.08     1304.55     21.14 o
   8  -8   2     1414.53     1358.38     24.99 o
   9  -8   2      223.02      195.09      7.11 o
  10  -8   2       41.42       43.90      5.44 o
  11  -8   2       51.01       54.35      7.49 o
  12  -8   2       78.63       77.36      8.89 o
  13  -8   2       20.11       21.04      6.39 o
  14  -8   2      219.28      230.25     20.37 o
 -11  -7   2       38.78       41.39      6.82 o
 -10  -7   2       85.10       68.41      8.76 o
  -9  -7   2        7.45        1.96      4.32 o
  -8  -7   2      143.64      171.60     11.38 o
  -7  -7   2     2952.92     2837.92     49.76 o
  -6  -7   2     1875.75     1965.49     36.17 o
  -5  -7   2      167.41      152.86      7.42 o
  -4  -7   2       52.47       46.29      4.61 o
  -3  -7   2      531.05      512.51     12.46 o
  -2  -7   2     1363.27     1241.62     19.47 o
  -1  -7   2       24.87       31.63      2.68 o
   0  -7   2     2150.12     2089.08     29.56 o
   1  -7   2      169.58      119.77      5.87 o
   2  -7   2     1830.01     1928.28     32.59 o
   3  -7   2      893.16      876.90     17.33 o
   4  -7   2     3123.85     3143.97     42.88 o
   5  -7   2     8278.82     8477.46    109.74 o
   6  -7   2      390.77      364.95     10.18 o
   7  -7   2      121.37      107.38      8.53 o
   8  -7   2     1323.33     1332.52     21.73 o
   9  -7   2     1363.12     1317.33     21.99 o
  10  -7   2      280.79      277.72     18.00 o
  11  -7   2      225.67      230.79     10.00 o
  12  -7   2        1.84        4.77      4.21 o
  13  -7   2       88.91       97.31     10.35 o
  14  -7   2        2.26        0.08      8.16 o
 -12  -6   2      209.84      224.64     14.89 o
 -11  -6   2       56.56       54.31      7.00 o
 -10  -6   2       53.05       53.47      6.60 o
  -9  -6   2      141.33      149.51      8.87 o
  -8  -6   2     1589.35     1519.48     30.57 o
  -7  -6   2      486.08      494.44     14.00 o
  -6  -6   2      659.63      652.42     15.79 o
  -5  -6   2      788.65      768.37     40.34 o
  -4  -6   2        1.70        3.37      1.73 o
  -3  -6   2      898.07      924.79     15.15 o
  -2  -6   2     2214.14     2118.80     30.07 o
  -1  -6   2    10093.63    10093.19    129.28 o
   0  -6   2     7562.86     7792.99    100.36 o
   1  -6   2      785.33      888.83     13.77 o
   2  -6   2      149.65      195.78      4.50 o
   3  -6   2     1595.08     1717.40     24.44 o
   4  -6   2      645.05      604.99     12.73 o
   5  -6   2     1038.34      985.53     15.87 o
   6  -6   2     5669.87     5700.49     75.29 o
   7  -6   2     3236.59     3352.28     46.41 o
   8  -6   2       34.17       34.08      3.41 o
   9  -6   2        1.05        2.01      2.40 o
  10  -6   2      751.32      742.63     17.91 o
  11  -6   2       19.75       22.34      7.32 o
  12  -6   2        2.53        2.75      4.32 o
  13  -6   2       90.49       96.12     10.17 o
  14  -6   2       78.15       72.20     12.52 o
 -12  -5   2        8.48       10.63      5.09 o
 -11  -5   2        0.43        0.00      4.13 o
 -10  -5   2      167.05      173.20      9.54 o
  -9  -5   2       16.91        6.33      4.04 o
  -8  -5   2      326.94      284.90     10.53 o
  -7  -5   2     2035.15     1970.79     35.77 o
  -6  -5   2      539.29      519.44     26.69 o
  -5  -5   2      566.93      502.99     12.51 o
  -4  -5   2       12.90       36.73     14.24 o
  -3  -5   2     6296.50     6525.18     84.84 o
  -2  -5   2     9704.48    10122.78    129.39 o
  -1  -5   2      311.18      325.83      8.05 o
   0  -5   2     5381.48     5529.07     71.65 o
   1  -5   2    14007.07    14428.60    182.64 o
   2  -5   2      462.88      487.10      8.34 o
   3  -5   2       36.53       44.78      4.75 o
   4  -5   2     4898.41     5132.71     67.11 o
   5  -5   2     2701.37     2621.72     41.66 o
   6  -5   2      971.66      976.35     15.90 o
   7  -5   2     1701.28     1704.24     25.57 o
   8  -5   2      888.58      833.55     14.97 o
   9  -5   2        2.72        8.83      2.66 o
  10  -5   2       26.86       27.42      5.29 o
  11  -5   2      192.40      192.24      9.12 o
  12  -5   2      576.28      541.62     19.91 o
  13  -5   2      116.26      143.00     11.68 o
  14  -5   2       41.69       46.34     12.99 o
 -13  -4   2      103.57      111.44      9.27 o
 -12  -4   2        8.43       16.39      7.05 o
 -11  -4   2       74.55       96.84      9.51 o
 -10  -4   2      126.47      125.63     16.66 o
  -9  -4   2      621.19      600.53     16.23 o
  -8  -4   2     1758.89     1620.66     30.95 o
  -7  -4   2      346.37      311.59     12.27 o
  -6  -4   2      650.45      639.88     14.76 o
  -5  -4   2        0.54        7.27      2.69 o
  -4  -4   2     1517.05     1627.07     28.15 o
  -3  -4   2       53.56       54.02      4.65 o
  -2  -4   2     4929.49     5092.57     66.25 o
  -1  -4   2    15742.57    16225.64    204.85 o
   0  -4   2     5841.72     5746.38     73.91 o
   1  -4   2      118.05       97.19      2.89 o
   2  -4   2     2881.37     3111.57     41.06 o
   3  -4   2       15.59       22.14      1.76 o
   4  -4   2      122.66      112.34      4.43 o
   5  -4   2     2278.33     2462.56     33.94 o
   6  -4   2     6461.22     6743.19     87.85 o
   7  -4   2     2039.56     2107.31     30.50 o
   8  -4   2      431.80      409.11     14.45 o
   9  -4   2       10.18       10.94      2.64 o
  10  -4   2      364.06      354.10     11.41 o
  11  -4   2      673.27      666.16     20.37 o
  12  -4   2        3.61        6.90      6.11 o
  13  -4   2      316.06      306.75     15.96 o
  14  -4   2       42.52       50.70     10.65 o
 -13  -3   2       29.13       30.35      6.24 o
 -12  -3   2       40.16       30.10      7.59 o
 -11  -3   2      319.28      287.22     14.55 o
 -10  -3   2      455.03      444.93     13.76 o
  -9  -3   2       56.10       51.67      6.01 o
  -8  -3   2     1772.43     1842.38     33.75 o
  -7  -3   2      887.30      804.07     18.18 o
  -6  -3   2      664.39      570.55     13.26 o
  -5  -3   2     4621.95     4918.64     75.81 o
  -4  -3   2     2226.75     2188.74     35.71 o
  -3  -3   2    10179.88    10723.45    136.53 o
  -2  -3   2       39.01       45.17      6.48 o
  -1  -3   2      560.57      605.74      9.46 o
   0  -3   2     7951.16     8039.89    102.12 o
   1  -3   2    38771.40    40992.02    520.69 o
   2  -3   2    10525.74    10733.64    171.92 o
   3  -3   2     5536.28     5984.92     76.85 o
   4  -3   2     6427.46     6880.49     88.44 o
   5  -3   2     2716.64     2640.96     36.01 o
   6  -3   2     1586.74     1647.33     28.39 o
   7  -3   2     3472.38     3676.74     50.07 o
   8  -3   2      341.65      343.22     16.56 o
   9  -3   2        5.76       -0.28      2.30 o
  10  -3   2        7.39        4.29      3.49 o
  11  -3   2      573.95      596.19     23.95 o
  12  -3   2     1427.61     1414.20     36.98 o
  13  -3   2      277.48      275.57     23.85 o
  14  -3   2        1.42       12.12      6.82 o
 -14  -2   2       99.00      130.08     14.81 o
 -13  -2   2        1.64        6.27      4.84 o
 -12  -2   2       51.54       40.10      5.70 o
 -11  -2   2        9.72        2.83      3.93 o
 -10  -2   2      565.37      568.43     27.02 o
  -9  -2   2     3135.98     3071.62     52.03 o
  -8  -2   2     1431.61     1321.71     48.31 o
  -7  -2   2        9.30       17.75      3.30 o
  -6  -2   2        6.93        6.56      2.42 o
  -5  -2   2     1147.85     1209.42     21.71 o
  -4  -2   2     1209.28     1441.28     24.41 o
  -3  -2   2     6296.20     6576.88     97.76 o
  -2  -2   2    31561.75    32540.11    415.21 o
  -1  -2   2     1418.78     1441.31     19.62 o
   0  -2   2     2598.20     3072.36     39.78 o
   1  -2   2     3136.77     3112.93     40.34 o
   2  -2   2    10571.23    11667.00    147.48 o
   3  -2   2     3609.59     3893.96     50.61 o
   4  -2   2     1838.87     1984.83     27.27 o
   5  -2   2      253.24      208.66      5.06 o
   6  -2   2     6331.32     6572.26     85.58 o
   7  -2   2     1508.83     1506.88     22.84 o
   8  -2   2      555.86      527.34     12.81 o
   9  -2   2      431.88      435.46     10.02 o
  10  -2   2      690.02      681.93     21.36 o
  11  -2   2      599.37      559.15     19.83 o
  12  -2   2      190.67      184.82     12.66 o
  13  -2   2      206.25      196.08     13.42 o
  14  -2   2      303.21      309.53     17.10 o
 -14  -1   2      131.42      153.51     18.44 o
 -13  -1   2        0.10        4.39      5.77 o
 -12  -1   2       58.82       52.71      6.34 o
 -11  -1   2      559.19      559.10     15.66 o
 -10  -1   2      289.93      304.91     10.89 o
  -9  -1   2      395.66      340.60     10.89 o
  -8  -1   2     2544.24     2456.01     41.80 o
  -7  -1   2     3190.92     3277.74     44.69 o
  -6  -1   2      515.05      482.27      8.78 o
  -5  -1   2       22.91       16.95      1.54 o
  -4  -1   2    18370.03    19638.41    247.62 o
  -3  -1   2    14784.68    16331.30    205.91 o
  -2  -1   2      702.03      825.07     11.79 o
  -1  -1   2      356.65      336.02      5.41 o
   0  -1   2      191.16      243.02      4.63 o
   1  -1   2     1860.49     1819.09     24.03 o
   2  -1   2      291.83      362.57      7.42 o
   3  -1   2     3950.02     4232.89     54.80 o
   4  -1   2    12594.72    13350.30    168.99 o
   5  -1   2     6994.83     7447.88     95.89 o
   6  -1   2       20.70       48.11     11.10 o
   7  -1   2       80.53       78.96      4.73 o
   8  -1   2       51.40       49.16      3.53 o
   9  -1   2      305.84      330.55      9.51 o
  10  -1   2      321.87      298.91     13.72 o
  11  -1   2     1624.85     1533.94     38.76 o
  12  -1   2      748.01      767.56     25.37 o
  13  -1   2      100.02      123.79     11.72 o
  14  -1   2       12.53       30.26      8.20 o
 -14   0   2        7.27       -2.27      5.57 o
 -13   0   2       70.27       80.34      8.74 o
 -12   0   2       74.50       85.41      7.16 o
 -11   0   2        0.09       -3.15      3.36 o
 -10   0   2     1361.83     1396.35     27.72 o
  -9   0   2     4424.63     4175.22     90.81 o
  -8   0   2     1404.16     1354.89     24.28 o
  -7   0   2      416.06      458.50      7.74 o
  -6   0   2     1490.76     1484.87     19.11 o
  -5   0   2      327.11      260.32      4.75 o
  -4   0   2     1674.03     1678.52     23.17 o
  -3   0   2    18701.58    19744.82    248.20 o
  -2   0   2    12042.00    13181.55    166.23 o
  -1   0   2      344.11      398.76      7.21 o
   0   0   2      451.11      528.94      7.80 o
   1   0   2    11036.08    11812.63    149.59 o
   2   0   2    12068.85    12929.65    163.27 o
   3   0   2     4833.95     5145.52     66.31 o
   4   0   2      222.84      295.13      5.98 o
   5   0   2    11361.89    12151.51    154.66 o
   6   0   2      732.66      654.41     11.52 o
   7   0   2      406.86      381.97      8.41 o
   8   0   2     2630.05     2620.41     37.60 o
   9   0   2     2321.92     2198.14     38.74 o
  10   0   2      465.30      450.88     24.26 o
  11   0   2       26.98        3.04      5.74 o
  12   0   2      472.39      427.60     30.29 o
  13   0   2      154.73      174.47     13.22 o
  14   0   2      149.75      163.86     15.95 o
 -14   1   2       99.72      113.10     10.94 o
 -13   1   2      425.61      426.21     14.17 o
 -12   1   2       52.63       41.66      5.42 o
 -11   1   2     1150.49     1097.70     35.79 o
 -10   1   2      656.65      625.73     15.77 o
  -9   1   2      726.45      713.77     16.41 o
  -8   1   2     4409.67     4411.64     52.89 o
  -7   1   2     4039.73     4009.15     62.78 o
  -6   1   2       52.02       54.85      4.04 o
  -5   1   2      308.49      286.13      5.42 o
  -4   1   2     2014.91     1862.51     22.68 o
  -3   1   2     8310.39     9181.59    103.98 o
  -2   1   2     9746.56    10054.73    127.40 o
  -1   1   2     1415.82     1456.25     22.64 o
   0   1   2     1778.78     1860.79     24.57 o
   1   1   2     3674.47     4225.04     54.17 o
   2   1   2     3343.22     3543.40     46.03 o
   3   1   2    11833.42    12674.59    160.31 o
   4   1   2    16211.50    16683.74    210.89 o
   5   1   2     1223.10     1146.47     17.54 o
   6   1   2       35.53       47.21      2.98 o
   7   1   2       49.25       48.66      3.34 o
   8   1   2       36.02       43.76      8.84 o
   9   1   2       89.81       87.59      7.69 o
  10   1   2     1514.90     1457.18     37.02 o
  11   1   2      655.21      724.31     24.15 o
  12   1   2       59.44       72.82      9.28 o
  13   1   2        0.02        3.28     13.04 o
 -15   2   2        0.51        2.25      5.68 o
 -14   2   2       48.41       37.98     12.05 o
 -13   2   2      249.13      242.39     12.80 o
 -12   2   2        7.96        6.27      3.83 o
 -11   2   2      873.31      862.61     25.35 o
 -10   2   2     1328.83     1308.75     25.81 o
  -9   2   2      739.91      719.07     13.50 o
  -8   2   2        5.61        3.67      2.17 o
  -7   2   2      457.26      461.38      9.25 o
  -6   2   2      824.29      863.75     15.85 o
  -5   2   2     3096.68     3281.69     43.74 o
  -4   2   2     1591.14     1593.57     25.60 o
  -3   2   2     2435.55     2468.10     29.34 o
  -2   2   2   115897.95    99652.53   1507.78 o
  -1   2   2     6087.26     6707.47     85.20 o
   0   2   2       80.63       86.57      2.66 o
   1   2   2     3277.46     3396.08     44.22 o
   2   2   2     4561.76     4454.95     57.74 o
   3   2   2      590.54      514.96      9.01 o
   4   2   2     5223.47     5520.47     71.94 o
   5   2   2     7581.94     7682.34     99.42 o
   6   2   2     1961.93     1893.47     27.65 o
   7   2   2     1758.13     1669.94     28.74 o
   8   2   2      201.50      199.27      8.28 o
   9   2   2     2397.60     2416.79     45.88 o
  10   2   2      219.56      239.60     23.64 o
  11   2   2      117.12      108.57     10.43 o
  12   2   2      140.19      133.86     12.00 o
  13   2   2       98.81      111.03     11.98 o
 -15   3   2       34.30       45.58      9.82 o
 -14   3   2        7.37        9.00      7.33 o
 -13   3   2       23.48       30.01      7.56 o
 -12   3   2      413.73      405.86     15.38 o
 -11   3   2       30.31       36.67      4.96 o
 -10   3   2        9.71       12.76      3.09 o
  -9   3   2       47.44       51.90      3.84 o
  -8   3   2      194.30      167.63      5.64 o
  -7   3   2      170.22      183.56      5.53 o
  -6   3   2      525.55      542.74      9.97 o
  -5   3   2     6050.74     6485.03     83.80 o
  -4   3   2     4497.18     4600.82     59.87 o
  -3   3   2    22570.79    23827.63    345.46 o
  -2   3   2      445.14      432.86      6.48 o
  -1   3   2     4721.10     5061.76     58.26 o
   0   3   2     1409.23     1546.23     21.31 o
   1   3   2     4035.08     4213.91     54.80 o
   2   3   2     2854.24     2979.07     39.74 o
   3   3   2    10698.58    10788.11    137.59 o
   4   3   2     7494.25     7343.79     95.06 o
   5   3   2       78.39       82.18      4.41 o
   6   3   2       52.18       53.21      3.37 o
   7   3   2     1471.57     1379.19     26.40 o
   8   3   2      594.71      616.75     15.62 o
   9   3   2       94.53       77.33      8.48 o
  10   3   2      942.73      968.31     28.67 o
  11   3   2      361.57      349.89     16.77 o
  12   3   2      120.03      135.90     12.99 o
  13   3   2        6.87       -2.56      6.05 o
 -15   4   2       66.69       68.20      9.57 o
 -14   4   2       24.12       29.63      7.32 o
 -13   4   2      190.37      173.19      9.21 o
 -12   4   2        0.17       -1.21      3.70 o
 -11   4   2      969.20      931.07     17.55 o
 -10   4   2     1234.25     1201.18     20.54 o
  -9   4   2      958.63      954.76     16.83 o
  -8   4   2       17.75       14.32      3.25 o
  -7   4   2      212.77      240.66      6.41 o
  -6   4   2     2849.67     2789.02     38.36 o
  -5   4   2      200.22      192.71      5.09 o
  -4   4   2     4015.60     4320.93     56.58 o
  -3   4   2    18877.34    19594.05    246.73 o
  -2   4   2     7078.77     7460.91     95.34 o
  -1   4   2      672.97      685.46      9.68 o
   0   4   2     7230.93     7389.87     94.64 o
   1   4   2     4225.89     4421.29     57.87 o
   2   4   2     3586.54     3720.11     49.46 o
   3   4   2      150.85      165.85      5.53 o
   4   4   2     2197.60     2102.50     29.99 o
   5   4   2     2390.95     2324.03     33.23 o
   6   4   2     4002.02     3882.19     62.58 o
   7   4   2      342.04      335.86     10.88 o
   8   4   2      569.94      540.58     15.54 o
   9   4   2      483.28      500.02     14.80 o
  10   4   2      283.29      291.64     14.80 o
  11   4   2       49.40       51.93      8.70 o
  12   4   2      134.74      118.73     12.16 o
 -15   5   2       92.90       91.32     10.34 o
 -14   5   2       97.98       99.53     10.55 o
 -13   5   2        9.44       -0.40      4.07 o
 -12   5   2      577.37      595.93     16.03 o
 -11   5   2      207.45      201.30      7.67 o
 -10   5   2       56.14       58.49      4.66 o
  -9   5   2      428.43      426.23     10.06 o
  -8   5   2        3.71       10.18      3.78 o
  -7   5   2       19.68       17.65      2.60 o
  -6   5   2     2436.68     2391.61     39.01 o
  -5   5   2     6141.50     6108.08     79.53 o
  -4   5   2    13510.31    14032.43    177.95 o
  -3   5   2      336.00      317.43      7.48 o
  -2   5   2      448.18      436.92      7.14 o
  -1   5   2       38.61       37.73      2.40 o
   0   5   2      312.08      363.54      7.99 o
   1   5   2     1870.88     1891.48     26.76 o
   2   5   2     1881.05     1701.77     24.69 o
   3   5   2     6995.86     6951.44     90.62 o
   4   5   2      510.60      483.77     10.06 o
   5   5   2      155.73      150.77      9.16 o
   6   5   2        1.51        4.26      3.22 o
   7   5   2      111.48      117.85      7.16 o
   8   5   2       84.43       75.99      6.52 o
   9   5   2       70.25       80.73     10.80 o
  10   5   2       59.32       54.04     19.01 o
  11   5   2      348.48      330.23     17.36 o
  12   5   2      104.85      117.39     13.82 o
 -15   6   2        0.20       -5.92      9.25 o
 -14   6   2        2.75       -1.54      5.74 o
 -13   6   2      151.12      159.98      8.81 o
 -12   6   2       11.92        8.97      3.51 o
 -11   6   2      300.09      301.53      9.19 o
 -10   6   2     3336.04     3310.81     47.47 o
  -9   6   2      999.34      927.59     16.80 o
  -8   6   2       17.98       17.93      2.90 o
  -7   6   2     1567.37     1644.21     24.90 o
  -6   6   2     3286.81     3430.76     46.81 o
  -5   6   2      552.13      521.91      9.80 o
  -4   6   2     7400.77     7806.61    100.72 o
  -3   6   2    14866.03    15504.03    196.52 o
  -2   6   2       39.88       31.79      2.08 o
  -1   6   2       54.20       57.05      2.67 o
   0   6   2       99.13       82.01      3.07 o
   1   6   2     3249.04     3299.65     44.90 o
   2   6   2     1500.33     1376.24     21.10 o
   3   6   2      165.72      158.66      5.65 o
   4   6   2      576.80      616.95     11.99 o
   5   6   2        4.78        7.36      3.45 o
   6   6   2       24.69       22.38      4.39 o
   7   6   2      633.44      623.19     16.44 o
   8   6   2     1133.58     1162.11     25.59 o
   9   6   2      565.15      585.49     17.13 o
  10   6   2      334.45      334.37     16.82 o
  11   6   2        4.00       -1.21      6.01 o
 -15   7   2        9.01       12.88     10.08 o
 -14   7   2        1.94        1.94      5.38 o
 -13   7   2       65.24       76.51     10.49 o
 -12   7   2      327.16      322.65     12.64 o
 -11   7   2      762.97      767.81     15.81 o
 -10   7   2       11.18       14.66      4.03 o
  -9   7   2      180.54      174.62      6.46 o
  -8   7   2      814.94      788.29     14.63 o
  -7   7   2       89.63       92.34      4.43 o
  -6   7   2      376.50      373.19      8.36 o
  -5   7   2     5992.53     5972.52     78.49 o
  -4   7   2     2857.27     2766.90     38.18 o
  -3   7   2     1265.95     1247.55     21.45 o
  -2   7   2     2060.53     2200.84     27.86 o
  -1   7   2      458.67      488.93      8.52 o
   0   7   2     1033.68      963.35     14.10 o
   1   7   2     1556.04     1763.02     26.18 o
   2   7   2     3330.99     3274.88     45.40 o
   3   7   2     2377.97     2303.80     33.63 o
   4   7   2      656.98      686.93     14.38 o
   5   7   2      117.58      121.84      9.17 o
   6   7   2      151.20      153.52      8.20 o
   7   7   2     1281.36     1274.70     27.08 o
   8   7   2        2.37        9.52      5.04 o
   9   7   2      435.37      406.25     20.69 o
  10   7   2     1005.56     1001.95     31.74 o
  11   7   2      110.70      114.80     12.27 o
 -13   8   2       11.26        7.69      5.36 o
 -12   8   2       11.04       13.11      3.69 o
 -11   8   2      379.09      379.21     18.37 o
 -10   8   2     1075.07     1106.82     19.90 o
  -9   8   2      299.47      280.05      8.19 o
  -8   8   2      281.19      267.54      7.73 o
  -7   8   2       23.64       28.37      3.15 o
  -6   8   2      135.73      135.08      5.15 o
  -5   8   2        0.44        4.75      2.05 o
  -4   8   2     3219.59     3313.93     45.42 o
  -3   8   2      989.41     1015.51     14.75 o
  -2   8   2     1073.86     1056.84     15.30 o
  -1   8   2      135.87      142.69      6.27 o
   0   8   2      486.01      494.40      9.01 o
   1   8   2     5875.67     5939.02     78.95 o
   2   8   2     2195.48     2130.13     35.47 o
   3   8   2        2.74        3.21      3.13 o
   4   8   2      784.45      754.57     17.80 o
   5   8   2      306.05      298.37     12.28 o
   6   8   2        7.75       10.94      4.47 o
   7   8   2     1047.37     1023.65     23.89 o
   8   8   2     1004.71      997.92     24.18 o
   9   8   2      553.96      581.49     18.25 o
  10   8   2        1.44        9.22     12.10 o
 -13   9   2      261.59      261.53     19.22 o
 -12   9   2       97.27       96.40      7.51 o
 -11   9   2        8.08        7.02      4.26 o
 -10   9   2      202.74      196.43      8.91 o
  -9   9   2      438.56      466.08     18.18 o
  -8   9   2       13.89       14.48      3.58 o
  -7   9   2      820.43      823.80     19.16 o
  -6   9   2      720.43      717.02     17.38 o
  -5   9   2      373.71      318.53     15.46 o
  -4   9   2      206.29      207.43      8.02 o
  -3   9   2      195.51      164.20      6.63 o
  -2   9   2      373.34      379.14      9.43 o
  -1   9   2      337.47      296.89     10.03 o
   0   9   2      789.72      779.64     12.82 o
   1   9   2      361.88      344.99      8.92 o
   2   9   2     3762.40     3807.21     53.22 o
   3   9   2     3545.99     3641.48     51.49 o
   4   9   2      629.53      581.41     26.88 o
   5   9   2       28.64       27.13      5.81 o
   6   9   2      231.29      258.91     11.22 o
   7   9   2      189.20      210.16     10.66 o
   8   9   2        0.58        7.86      5.80 o
   9   9   2      337.02      367.92     25.72 o
 -14  10   2       33.53       50.84      8.80 o
 -13  10   2        8.88       -3.01      7.48 o
 -12  10   2      408.27      403.00     13.73 o
 -11  10   2      605.34      645.71     17.39 o
 -10  10   2       19.68       18.29      4.55 o
  -9  10   2       27.30       26.77      4.93 o
  -8  10   2       40.24       32.90      4.80 o
  -7  10   2      560.67      543.14     14.39 o
  -6  10   2      337.50      330.36     10.97 o
  -5  10   2      255.94      252.31     15.06 o
  -4  10   2      105.64      107.51      8.53 o
  -3  10   2       11.96       12.52      3.06 o
  -2  10   2      630.30      586.12     22.15 o
  -1  10   2      410.02      389.34     12.67 o
   0  10   2     1905.08     1889.34     34.59 o
   1  10   2      661.33      619.89     15.69 o
   2  10   2      212.12      198.05      8.82 o
   3  10   2       10.05        4.81      4.90 o
   4  10   2      348.03      318.66     15.24 o
   5  10   2       41.19       37.74      5.84 o
   6  10   2      236.04      242.16     11.26 o
   7  10   2      437.02      421.93     18.25 o
   8  10   2      235.15      226.85     12.17 o
 -12  11   2       57.29       68.58      9.28 o
 -11  11   2      121.04      123.65     11.32 o
 -10  11   2       41.95       47.57      6.00 o
  -9  11   2      135.06      136.79      8.14 o
  -8  11   2       84.51       71.73      6.23 o
  -7  11   2        7.61       11.17      4.04 o
  -6  11   2     1469.76     1499.66     36.86 o
  -5  11   2     1277.68     1327.19     32.76 o
  -4  11   2      244.12      244.68     10.50 o
  -3  11   2      100.68       89.61      8.11 o
  -2  11   2       40.29       33.76      4.30 o
  -1  11   2      408.67      389.09     10.50 o
   0  11   2        8.30       11.20      4.06 o
   1  11   2     1411.90     1276.21     77.43 o
   2  11   2     1090.22     1006.62     28.72 o
   3  11   2      886.77      890.16     26.93 o
   4  11   2       67.29       58.57     11.59 o
   5  11   2      172.55      182.04     13.00 o
   6  11   2       39.45       58.80      9.20 o
   7  11   2        1.57       -4.95      6.39 o
 -13  12   2       24.19       20.89     15.79 o
 -12  12   2      156.22      174.25     17.14 o
 -11  12   2      133.53      159.11     17.40 o
 -10  12   2       17.82       11.66      6.10 o
  -9  12   2       48.22       43.09      5.92 o
  -8  12   2       51.40       58.49      6.41 o
  -7  12   2      905.07      923.05     26.26 o
  -6  12   2       48.25       58.06      6.11 o
  -5  12   2        5.93        6.11      3.51 o
  -4  12   2      332.38      336.95     10.31 o
  -3  12   2        2.22        2.01      3.22 o
  -2  12   2       43.48       49.19      5.05 o
  -1  12   2     1365.40     1377.41     24.49 o
   0  12   2     1700.04     1766.93     34.40 o
   1  12   2      232.22      224.95     10.40 o
   2  12   2       37.35       41.50      8.09 o
   3  12   2      296.85      295.04     15.47 o
   4  12   2        2.53        1.67      6.13 o
   5  12   2       51.92       56.90      9.45 o
   6  12   2      183.56      204.80     14.94 o
 -12  13   2       39.04       63.38      7.81 o
 -11  13   2       87.78       85.93     13.51 o
 -10  13   2        1.99       -1.87      4.88 o
  -9  13   2      127.52      114.19      9.81 o
  -8  13   2      394.32      427.15     17.38 o
  -7  13   2        9.27        8.05      4.06 o
  -6  13   2      632.01      643.77     15.67 o
  -5  13   2      994.76      964.38     19.87 o
  -4  13   2      441.64      445.29     16.68 o
  -3  13   2       13.73       13.71      4.04 o
  -2  13   2      215.83      218.94      9.86 o
  -1  13   2      152.38      172.76      9.59 o
   0  13   2      169.54      170.99      9.52 o
   1  13   2      803.71      788.77     52.84 o
   2  13   2      535.83      535.46     21.12 o
   3  13   2        3.15        1.42     10.13 o
   4  13   2        0.16        2.47      6.72 o
   5  13   2       59.78       64.82     10.44 o
 -11  14   2       17.03       22.61      5.83 o
 -10  14   2        1.33       -1.85      5.09 o
  -9  14   2        3.89        4.86      4.18 o
  -8  14   2      113.97      116.32      8.76 o
  -7  14   2      322.45      340.40     11.68 o
  -6  14   2       50.88       42.52      5.61 o
  -5  14   2      235.05      239.99      9.89 o
  -4  14   2      883.74      888.69     19.38 o
  -3  14   2       12.10       15.28      4.42 o
  -2  14   2        0.18        3.10      5.22 o
  -1  14   2      197.98      206.68     10.74 o
   0  14   2      230.14      221.36     14.40 o
   1  14   2       20.00       31.94      8.12 o
   2  14   2      109.51      122.81     12.09 o
   3  14   2       28.26       33.47     11.38 o
   4  14   2       19.88       27.20     13.61 o
 -10  15   2        9.02       14.42      5.37 o
  -9  15   2        4.65        7.00      5.04 o
  -8  15   2       11.23        1.06      4.22 o
  -7  15   2      230.15      244.99     11.29 o
  -6  15   2      372.17      400.08     12.98 o
  -5  15   2      278.64      286.75     11.18 o
  -4  15   2       21.14       22.29      6.94 o
  -3  15   2       55.09       66.57      6.42 o
  -2  15   2        0.85        0.04      4.61 o
  -1  15   2       29.22       31.00      6.33 o
   0  15   2        7.15        3.26      6.87 o
   1  15   2      116.62      136.24     20.78 o
   2  15   2       58.56       54.44     10.18 o
  -9  16   2      123.73      117.71     11.92 o
  -8  16   2       76.51       70.14     10.04 o
  -7  16   2        2.88        7.40      4.80 o
  -6  16   2       41.48       36.91      5.88 o
  -5  16   2       73.15       68.70      7.13 o
  -4  16   2        6.42        6.14      4.55 o
  -3  16   2       14.42        9.98      4.79 o
  -2  16   2       13.47       19.28      7.58 o
  -1  16   2       60.93       58.20     10.32 o
   0  16   2      126.65      161.20     14.18 o
   3 -17   3        4.56        9.82      6.03 o
   4 -17   3        5.33       10.74      7.43 o
   5 -17   3       15.04        0.42     10.18 o
  -1 -16   3       25.08       27.12      8.71 o
   0 -16   3      184.88      188.01     14.67 o
   1 -16   3      201.87      175.70     14.21 o
   2 -16   3        1.43        5.91      5.62 o
   3 -16   3      218.68      225.41     12.02 o
   4 -16   3       96.35       98.11      9.17 o
   5 -16   3       12.93       14.42      5.57 o
   6 -16   3       23.25       31.14      6.39 o
   7 -16   3      251.23      247.66     12.76 o
   8 -16   3       79.56       98.96     19.33 o
  -3 -15   3       43.60       56.05      9.72 o
  -2 -15   3       23.49       17.59      8.24 o
  -1 -15   3        6.39       -6.36      6.36 o
   0 -15   3       40.31       49.44      9.38 o
   1 -15   3       76.50       74.20     25.15 o
   2 -15   3      348.39      357.81     13.83 o
   3 -15   3       68.58       73.46      7.67 o
   4 -15   3        2.11        3.18      4.68 o
   5 -15   3       16.59       21.53      5.64 o
   6 -15   3       25.36       25.01      5.93 o
   7 -15   3        0.68       -4.11      4.57 o
   8 -15   3       81.26       79.62     13.25 o
   9 -15   3       90.88       82.11     10.47 o
  10 -15   3        8.42       -0.98     11.01 o
  -5 -14   3       31.07       25.19      8.45 o
  -4 -14   3       19.96       28.01      8.49 o
  -3 -14   3        3.73       -3.27      6.46 o
  -2 -14   3       98.83       99.04     11.42 o
  -1 -14   3      622.22      625.58     23.65 o
   0 -14   3      173.59      161.54     12.51 o
   1 -14   3       12.08       16.84      5.03 o
   2 -14   3      167.66      160.39      9.39 o
   3 -14   3       28.84       29.84      5.71 o
   4 -14   3       44.32       46.40      6.19 o
   5 -14   3      188.15      186.21     10.12 o
   6 -14   3       11.67        3.36      4.40 o
   7 -14   3       19.84       27.81      5.87 o
   8 -14   3       44.61       42.78     14.44 o
   9 -14   3        0.55        7.05      6.23 o
  10 -14   3       19.63       13.27      7.12 o
  11 -14   3        5.12       -3.53      6.71 o
  -6 -13   3      255.24      272.41     24.94 o
  -5 -13   3      169.54      178.58     14.10 o
  -4 -13   3        0.86        4.16      6.17 o
  -3 -13   3        0.16        6.00      6.14 o
  -2 -13   3       64.29       76.23     16.68 o
  -1 -13   3      183.17      182.02     12.86 o
   0 -13   3      862.47      885.21     21.59 o
   1 -13   3      711.58      719.88     18.67 o
   2 -13   3        1.10        4.11      4.13 o
   3 -13   3      217.54      214.01     10.10 o
   4 -13   3       47.88       49.27      6.17 o
   5 -13   3       87.39       87.93     10.20 o
   6 -13   3       11.58       19.10      4.78 o
   7 -13   3        3.29        4.99      4.03 o
   8 -13   3       55.10       58.82      6.63 o
   9 -13   3        0.31       -0.57      5.76 o
  10 -13   3        3.81       10.94      6.68 o
  11 -13   3        0.98       -6.89      7.01 o
  12 -13   3      168.34      160.34     13.74 o
  -7 -12   3       55.06       63.45      9.88 o
  -6 -12   3       53.27       79.26     17.72 o
  -5 -12   3      705.51      774.72     26.77 o
  -4 -12   3      317.31      322.27     16.52 o
  -3 -12   3        4.91        2.87      5.21 o
  -2 -12   3      300.41      304.20     15.06 o
  -1 -12   3     1357.70     1378.36     78.81 o
   0 -12   3      236.76      243.29     10.29 o
   1 -12   3        2.21       -1.93      3.69 o
   2 -12   3      470.76      449.69     13.65 o
   3 -12   3       20.27       30.16      4.99 o
   4 -12   3        8.23        6.94      4.02 o
   5 -12   3      118.18      104.58      7.48 o
   6 -12   3      556.47      577.23     19.58 o
   7 -12   3      384.77      415.83     25.32 o
   8 -12   3        1.25        1.40      3.87 o
   9 -12   3        4.74        4.42      5.95 o
  10 -12   3      170.00      157.98     12.25 o
  11 -12   3       43.27       42.90      8.52 o
  12 -12   3        5.85       -2.78     11.43 o
  -8 -11   3      171.66      212.48     15.17 o
  -7 -11   3      398.97      441.33     24.57 o
  -6 -11   3      727.13      730.92     25.26 o
  -5 -11   3       44.25       51.05      9.30 o
  -4 -11   3      176.31      170.28     15.12 o
  -3 -11   3      101.76       89.81      9.32 o
  -2 -11   3      627.95      597.77     20.72 o
  -1 -11   3      293.71      289.14     12.21 o
   0 -11   3      227.14      192.15      8.84 o
   1 -11   3     2235.71     2151.46     38.98 o
   2 -11   3       52.02       51.68      5.57 o
   3 -11   3       13.88        2.09      3.32 o
   4 -11   3       37.50       41.76      5.27 o
   5 -11   3     1216.13     1255.71     29.81 o
   6 -11   3      504.87      497.25     23.28 o
   7 -11   3      338.48      348.01     14.37 o
   8 -11   3      355.13      353.93     15.39 o
   9 -11   3       59.15       56.21      8.13 o
  10 -11   3      169.25      158.48     23.33 o
  11 -11   3      129.69      124.90     12.36 o
  12 -11   3      378.70      384.02     18.26 o
  13 -11   3       17.87       11.95     12.73 o
  -9 -10   3      315.85      321.31     17.70 o
  -8 -10   3      150.61      140.06     12.61 o
  -7 -10   3       14.47       10.66      6.05 o
  -6 -10   3       99.15       88.70     12.21 o
  -5 -10   3      336.47      376.20     16.64 o
  -4 -10   3        6.68       -1.02      4.25 o
  -3 -10   3       45.44       36.84      7.04 o
  -2 -10   3      167.51      159.05      7.68 o
  -1 -10   3      866.29      875.64     19.40 o
   0 -10   3     2046.48     2048.99     36.75 o
   1 -10   3        6.50        5.39      4.14 o
   2 -10   3        0.71        5.58      3.28 o
   3 -10   3       42.84       40.59      4.65 o
   4 -10   3      223.22      233.92      9.04 o
   5 -10   3       10.02       19.78      7.21 o
   6 -10   3     2797.40     2788.44     76.45 o
   7 -10   3     1869.80     1833.94     34.26 o
   8 -10   3       31.29       33.18      4.93 o
   9 -10   3        7.17        9.67      5.40 o
  10 -10   3       62.33       65.58      9.09 o
  11 -10   3      100.91      102.20     10.41 o
  12 -10   3      122.45      121.07     12.31 o
  13 -10   3      253.95      300.91     16.60 o
 -10  -9   3       19.02        2.83      5.42 o
  -9  -9   3      137.11      160.68     10.32 o
  -8  -9   3      630.09      639.29     18.54 o
  -7  -9   3      471.31      495.94     23.46 o
  -6  -9   3      365.37      360.81     14.83 o
  -5  -9   3       67.42       68.86      7.31 o
  -4  -9   3       45.62       36.15      4.97 o
  -3  -9   3       39.48       33.19      5.30 o
  -2  -9   3      358.29      338.43      8.56 o
  -1  -9   3      196.78      186.22      8.19 o
   0  -9   3     2298.51     2178.58     37.95 o
   1  -9   3      765.38      716.86     22.45 o
   2  -9   3      205.47      173.41     11.59 o
   3  -9   3     1068.16      980.15     20.19 o
   4  -9   3     1539.92     1603.62     33.84 o
   5  -9   3     2997.00     2943.78     60.05 o
   6  -9   3      177.53      166.15      7.60 o
   7  -9   3      303.42      289.61     10.11 o
   8  -9   3     1635.12     1582.59     34.63 o
   9  -9   3      357.39      379.41     15.64 o
  10  -9   3        4.64        0.05      5.14 o
  11  -9   3      391.56      357.26     16.31 o
  12  -9   3      137.13      141.74     28.11 o
  13  -9   3        3.59       -0.29      6.29 o
 -11  -8   3        0.72       10.54      5.52 o
 -10  -8   3      188.16      196.93     11.21 o
  -9  -8   3      427.68      420.41     18.43 o
  -8  -8   3        1.74        4.95      4.21 o
  -7  -8   3      140.56      136.97      8.28 o
  -6  -8   3       63.34       86.08      6.75 o
  -5  -8   3      657.49      631.54     18.51 o
  -4  -8   3        0.50       -1.55      3.97 o
  -3  -8   3      921.27      935.03     21.33 o
  -2  -8   3     1692.47     1556.45     46.73 o
  -1  -8   3     4548.12     4681.77     62.92 o
   0  -8   3      855.09      888.93     14.90 o
   1  -8   3      128.52      131.27      4.22 o
   2  -8   3        2.68        3.56      2.46 o
   3  -8   3       92.30       91.57      3.48 o
   4  -8   3        7.93        9.65      2.32 o
   5  -8   3     1991.16     1938.98     35.56 o
   6  -8   3     1556.75     1534.36     26.23 o
   7  -8   3     1231.68     1231.17     20.31 o
   8  -8   3      143.60      132.80      5.79 o
   9  -8   3      397.85      398.55     19.01 o
  10  -8   3        7.60       11.91      4.32 o
  11  -8   3       47.86       42.61      7.26 o
  12  -8   3        3.16        1.04      7.90 o
  13  -8   3       80.00       82.80     11.79 o
  14  -8   3       59.05       77.82     13.30 o
 -11  -7   3       59.82       51.92      9.64 o
 -10  -7   3       71.14       66.04      9.18 o
  -9  -7   3      110.18      123.62      8.62 o
  -8  -7   3      303.48      359.15     21.07 o
  -7  -7   3     1598.71     1541.67     30.64 o
  -6  -7   3       28.28       32.07      4.96 o
  -5  -7   3      263.59      250.46     17.13 o
  -4  -7   3     2902.24     2865.11     47.86 o
  -3  -7   3     1688.77     1572.49     23.96 o
  -2  -7   3       95.02       89.80      5.38 o
  -1  -7   3     4062.77     4120.82     55.41 o
   0  -7   3     2605.02     2505.83     34.97 o
   1  -7   3      472.69      422.45     15.04 o
   2  -7   3     2856.76     3139.37     42.71 o
   3  -7   3      220.91      162.36      4.74 o
   4  -7   3     6371.49     6581.92     86.01 o
   5  -7   3      591.36      640.84     11.82 o
   6  -7   3      743.77      705.29     12.99 o
   7  -7   3      709.36      708.99     13.34 o
   8  -7   3      256.39      265.67      7.70 o
   9  -7   3       70.78       66.87      5.73 o
  10  -7   3      355.14      372.99     12.27 o
  11  -7   3      154.15      175.51      9.16 o
  12  -7   3      111.67      119.92      8.46 o
  13  -7   3      201.42      191.31     13.08 o
  14  -7   3        3.02        7.04      6.64 o
 -12  -6   3        7.80        1.68      5.19 o
 -11  -6   3        2.08        7.71      5.95 o
 -10  -6   3      190.91      203.48     16.17 o
  -9  -6   3      527.05      508.95     15.43 o
  -8  -6   3      987.20      945.48     21.84 o
  -7  -6   3      374.44      378.89     12.19 o
  -6  -6   3       44.03       41.30      5.25 o
  -5  -6   3      233.45      207.55     18.53 o
  -4  -6   3      493.61      475.37     10.48 o
  -3  -6   3     3234.06     3196.62     43.88 o
  -2  -6   3    19794.82    20096.42    254.33 o
  -1  -6   3     6935.78     7154.62     92.74 o
   0  -6   3       76.56       65.54      2.95 o
   1  -6   3      400.80      469.77      8.64 o
   2  -6   3     1129.55     1319.32     19.52 o
   3  -6   3        9.65       10.25      1.90 o
   4  -6   3     5907.00     5957.45     77.89 o
   5  -6   3     6426.64     6573.07     85.90 o
   6  -6   3      889.34      883.10     15.04 o
   7  -6   3      197.92      195.91      7.13 o
   8  -6   3       17.83       20.94      2.98 o
   9  -6   3      326.31      295.99     17.21 o
  10  -6   3      215.29      216.35      9.49 o
  11  -6   3       10.98        9.21      4.59 o
  12  -6   3        4.89       -3.68      8.26 o
  13  -6   3      206.81      228.43     14.14 o
  14  -6   3        0.41        2.49      6.61 o
 -12  -5   3       11.50       12.00      6.25 o
 -11  -5   3      126.47      110.81      8.71 o
 -10  -5   3       61.11       57.74      6.49 o
  -9  -5   3       58.16       60.60      6.32 o
  -8  -5   3     1292.09     1245.26     25.93 o
  -7  -5   3      998.32      993.09     21.32 o
  -6  -5   3     1720.55     1567.89     90.45 o
  -5  -5   3     2356.57     2251.41     38.49 o
  -4  -5   3     1855.25     1951.76     28.00 o
  -3  -5   3    16796.55    17054.76    216.22 o
  -2  -5   3        6.09        6.31      1.94 o
  -1  -5   3    15733.83    16436.45    207.96 o
   0  -5   3     6624.77     6532.19     84.34 o
   1  -5   3     2062.54     1982.74     27.45 o
   2  -5   3        0.85        3.16      2.07 o
   3  -5   3    10914.53    11373.24    144.81 o
   4  -5   3    11526.12    12187.79    155.24 o
   5  -5   3      326.23      308.50      7.77 o
   6  -5   3      172.85      148.26      4.93 o
   7  -5   3      516.72      507.59     10.29 o
   8  -5   3       80.66       80.27      4.78 o
   9  -5   3       88.17       73.76      6.04 o
  10  -5   3      860.43      844.95     19.60 o
  11  -5   3      823.53      835.26     20.22 o
  12  -5   3      419.37      398.91     26.81 o
  13  -5   3        0.26        4.31      6.26 o
  14  -5   3       21.84       25.38      7.64 o
 -13  -4   3        1.37        1.90      5.01 o
 -12  -4   3        0.13        3.53      4.67 o
 -11  -4   3      155.18      163.51      9.59 o
 -10  -4   3      351.85      348.13     14.29 o
  -9  -4   3     1925.35     1906.65     35.97 o
  -8  -4   3     1051.99      964.06     21.17 o
  -7  -4   3       90.08       97.80      6.08 o
  -6  -4   3       16.37       20.34      3.44 o
  -5  -4   3      624.97      607.47     13.73 o
  -4  -4   3     1446.27     1390.21     20.49 o
  -3  -4   3     2836.45     2709.16     36.85 o
  -2  -4   3     6247.95     6089.49     78.80 o
  -1  -4   3     6006.55     6131.87     79.08 o
   0  -4   3        0.26        5.39      3.60 o
   1  -4   3      240.32      193.36      4.46 o
   2  -4   3     4865.94     5039.69     65.38 o
   3  -4   3     2925.09     3176.89     42.30 o
   4  -4   3     1588.69     1667.30     23.73 o
   5  -4   3     8745.98     9425.35    120.96 o
   6  -4   3     1858.49     1817.47     31.73 o
   7  -4   3       37.53       44.60      3.07 o
   8  -4   3       68.62       71.34      3.91 o
   9  -4   3     1404.48     1391.01     29.69 o
  10  -4   3     1068.58     1037.76     22.58 o
  11  -4   3       16.60       11.72      6.43 o
  12  -4   3      827.27      793.67     25.68 o
  13  -4   3      291.71      311.13     26.50 o
  14  -4   3       28.56       40.78      8.48 o
 -13  -3   3       93.54       88.92     10.10 o
 -12  -3   3      579.61      534.41     26.97 o
 -11  -3   3      200.32      191.84     10.96 o
 -10  -3   3      103.07       97.27     11.90 o
  -9  -3   3      864.53      894.42     20.42 o
  -8  -3   3     2331.93     2271.64     39.95 o
  -7  -3   3      987.82      907.88     27.39 o
  -6  -3   3     1079.24      995.70     19.71 o
  -5  -3   3      501.82      510.93     11.79 o
  -4  -3   3     2630.55     2412.59     33.02 o
  -3  -3   3      141.15      113.60      5.14 o
  -2  -3   3     3640.62     3863.90     50.66 o
  -1  -3   3       10.70       13.43      1.48 o
   0  -3   3      561.09      494.51      8.16 o
   1  -3   3     1103.04     1072.73     15.45 o
   2  -3   3     1179.06     1144.15     16.36 o
   3  -3   3     5294.82     5390.17     69.66 o
   4  -3   3     3308.36     3238.74     43.16 o
   5  -3   3     3579.46     3688.13     49.22 o
   6  -3   3      157.15      160.48      4.84 o
   7  -3   3      102.26      101.21      4.36 o
   8  -3   3       75.44       70.50      3.93 o
   9  -3   3      126.96      145.49      7.36 o
  10  -3   3     1513.77     1511.74     29.61 o
  11  -3   3     1558.18     1535.34     38.79 o
  12  -3   3      346.74      376.77     25.40 o
  13  -3   3        8.99       16.20      7.12 o
  14  -3   3        8.73        7.63      7.09 o
 -14  -2   3       47.39       59.70      7.27 o
 -13  -2   3       73.65       63.37      7.22 o
 -12  -2   3      155.65      156.50      9.36 o
 -11  -2   3      739.21      748.89     22.20 o
 -10  -2   3     1571.28     1595.95     31.26 o
  -9  -2   3     1141.76     1167.13     24.12 o
  -8  -2   3       45.58       42.59      4.61 o
  -7  -2   3        1.11        1.62      2.49 o
  -6  -2   3       45.84       66.11      4.36 o
  -5  -2   3     1670.77     1905.09     31.89 o
  -4  -2   3     2311.79     2443.65     33.15 o
  -3  -2   3    21384.44    22449.94    282.41 o
  -2  -2   3     5009.48     5073.47     71.75 o
  -1  -2   3     2797.03     2928.76     38.42 o
   0  -2   3      729.04      847.13     13.77 o
   1  -2   3      435.20      559.25      8.86 o
   2  -2   3      383.53      366.36      6.24 o
   3  -2   3     1346.14     1519.96     21.16 o
   4  -2   3     1840.03     1958.08     27.03 o
   5  -2   3     3789.75     3522.02     60.21 o
   6  -2   3     6093.87     6591.76     86.00 o
   7  -2   3      328.82      302.25      7.26 o
   8  -2   3     1296.26     1297.02     23.59 o
   9  -2   3      878.67      884.33     22.09 o
  10  -2   3      424.89      384.36     15.63 o
  11  -2   3      171.73      174.54     11.80 o
  12  -2   3      504.78      488.62     19.88 o
  13  -2   3      206.24      178.87     13.34 o
  14  -2   3       16.63       15.11      8.10 o
 -14  -1   3        0.01        5.73      5.98 o
 -13  -1   3       60.61       65.38      6.98 o
 -12  -1   3      464.09      460.30     20.65 o
 -11  -1   3      685.60      623.78     16.84 o
 -10  -1   3      224.00      234.58     13.88 o
  -9  -1   3     2406.50     2381.29     41.52 o
  -8  -1   3     1756.37     1717.50     31.00 o
  -7  -1   3      358.12      375.05      7.74 o
  -6  -1   3      278.04      269.30      5.97 o
  -5  -1   3     3845.42     3869.33     51.21 o
  -4  -1   3     9793.62    10230.87    130.15 o
  -3  -1   3      373.80      421.76      7.90 o
  -2  -1   3      825.43      772.02     11.41 o
  -1  -1   3    15909.81    17174.55    216.03 o
   0  -1   3     3479.31     3597.43     46.42 o
   1  -1   3       16.44        9.34      1.86 o
   2  -1   3    13900.94    14839.25    216.30 o
   3  -1   3    10645.87    11202.70    164.57 o
   4  -1   3     4493.53     4463.76     58.37 o
   5  -1   3     2262.24     2420.62     33.39 o
   6  -1   3        9.07        6.29      1.91 o
   7  -1   3       20.85       24.49      2.66 o
   8  -1   3     1173.18     1145.38     19.02 o
   9  -1   3      525.78      518.32     13.63 o
  10  -1   3     1873.61     1857.62     43.96 o
  11  -1   3      581.85      593.65     25.82 o
  12  -1   3        2.85        5.14      5.94 o
  13  -1   3        4.22       13.03     10.65 o
  14  -1   3       38.56       40.47      9.16 o
 -14   0   3       26.32       44.63     10.72 o
 -13   0   3        3.44       10.27      4.81 o
 -12   0   3       47.60       41.24      5.73 o
 -11   0   3     1146.55     1115.49     24.19 o
 -10   0   3     2635.88     2534.84     44.32 o
  -9   0   3      252.31      234.13      8.84 o
  -8   0   3       20.77       22.80      2.83 o
  -7   0   3      434.75      423.91      8.60 o
  -6   0   3     2829.06     2917.69     39.75 o
  -5   0   3     1264.62     1255.07     18.42 o
  -4   0   3     7510.37     7895.08    100.86 o
  -3   0   3     7440.25     7356.49     93.80 o
  -2   0   3     1128.85     1167.15     18.55 o
  -1   0   3     8837.81     9808.55    124.13 o
   0   0   3     7325.54     7854.24     99.51 o
   1   0   3    22333.28    24395.28    306.99 o
   2   0   3      300.32      326.81      5.76 o
   3   0   3       20.38       28.73      3.93 o
   4   0   3    11897.25    12771.32    162.14 o
   5   0   3     8430.48     9103.47    116.96 o
   6   0   3      345.13      357.85      7.78 o
   7   0   3     2446.43     2388.97     34.28 o
   8   0   3     1519.63     1501.61     23.67 o
   9   0   3      319.97      320.27     20.99 o
  10   0   3      314.32      325.82     14.86 o
  11   0   3      351.62      364.22     16.39 o
  12   0   3       17.37       12.66      6.85 o
  13   0   3       51.74       40.47     10.91 o
 -14   1   3       72.45       77.95      7.67 o
 -13   1   3       33.05       35.15      5.71 o
 -12   1   3       31.05       14.10      4.40 o
 -11   1   3      602.29      586.79     29.70 o
 -10   1   3      860.13      867.36     19.43 o
  -9   1   3     1140.56     1124.77     24.20 o
  -8   1   3     1155.12     1150.29     16.76 o
  -7   1   3      565.05      562.77      9.17 o
  -6   1   3        3.89        5.41      1.48 o
  -5   1   3     6557.74     6494.39     83.87 o
  -4   1   3     9178.18     9771.84    124.25 o
  -3   1   3       54.02       51.80      2.93 o
  -2   1   3      159.23      160.44      4.44 o
  -1   1   3     1810.72     1880.36     25.31 o
   0   1   3     1687.98     1792.49     23.91 o
   1   1   3     6563.63     7063.76     89.98 o
   2   1   3    14620.71    15287.22    192.87 o
   3   1   3    19769.06    20880.11    262.93 o
   4   1   3     1629.94     1562.45     22.51 o
   5   1   3     1183.06     1182.88     18.19 o
   6   1   3        1.51        5.17      1.91 o
   7   1   3      456.84      464.76      9.98 o
   8   1   3      486.15      493.05     10.88 o
   9   1   3      207.37      177.57     11.09 o
  10   1   3      866.90      864.35     26.23 o
  11   1   3       75.60       72.40      9.87 o
  12   1   3       51.43       58.07      9.15 o
  13   1   3       48.25       62.85      9.57 o
 -15   2   3        0.24       11.12      8.21 o
 -14   2   3       17.63       18.10      5.27 o
 -13   2   3      117.63      124.01      9.10 o
 -12   2   3       16.26        8.29      4.27 o
 -11   2   3      735.63      737.75     17.99 o
 -10   2   3      377.34      358.23     11.01 o
  -9   2   3      708.89      637.32     10.93 o
  -8   2   3      603.10      566.94     11.90 o
  -7   2   3      535.63      573.09      9.46 o
  -6   2   3     2647.40     2617.91     32.13 o
  -5   2   3       77.69       69.70      2.94 o
  -4   2   3     4113.16     4289.66     50.01 o
  -3   2   3    22184.52    24056.31    302.26 o
  -2   2   3    15586.25    16104.82    203.53 o
  -1   2   3       20.96       22.25      1.59 o
   0   2   3     9680.05    10207.81    129.19 o
   1   2   3     5292.53     5359.55     68.98 o
   2   2   3     2425.45     2506.92     33.76 o
   3   2   3     2265.43     2260.66     31.09 o
   4   2   3    12132.15    12313.60    156.94 o
   5   2   3      424.53      414.08      8.55 o
   6   2   3        8.47       12.99      2.31 o
   7   2   3      274.25      260.21      7.33 o
   8   2   3     1302.43     1362.87     29.70 o
   9   2   3     1514.98     1472.14     68.99 o
  10   2   3       54.57       62.86      8.59 o
  11   2   3       10.45        3.58      5.71 o
  12   2   3        2.89        1.98      6.32 o
  13   2   3        0.19        3.57     10.65 o
 -15   3   3        0.05       13.51      8.10 o
 -14   3   3       23.03       40.72      6.11 o
 -13   3   3        6.25        2.83      4.26 o
 -12   3   3      890.72      875.54     20.71 o
 -11   3   3        0.60        1.28      6.39 o
 -10   3   3        3.27        6.41      2.38 o
  -9   3   3      178.23      157.34      5.14 o
  -8   3   3      154.18      128.09      5.07 o
  -7   3   3      171.16      176.03      4.80 o
  -6   3   3     6853.54     7313.16     84.73 o
  -5   3   3     3878.12     3791.11     45.03 o
  -4   3   3     7299.08     7751.99     88.86 o
  -3   3   3     6270.05     6205.36     71.33 o
  -2   3   3    15474.41    16019.66    201.99 o
  -1   3   3     1502.38     1484.21     20.60 o
   0   3   3     1380.86     1410.76     19.82 o
   1   3   3     2718.13     2860.45     38.20 o
   2   3   3     5387.61     5566.65     72.30 o
   3   3   3     9069.93     8925.99    114.63 o
   4   3   3     1116.57     1211.08     18.71 o
   5   3   3        0.80        4.25      1.86 o
   6   3   3      147.51      151.39      5.44 o
   7   3   3       70.67       59.50      5.26 o
   8   3   3      301.05      283.21     10.39 o
   9   3   3     2556.28     2481.14     90.19 o
  10   3   3     1112.76     1090.89     38.03 o
  11   3   3      121.06      104.45     10.78 o
  12   3   3       13.31       20.04      7.66 o
 -14   4   3      188.95      178.96      9.91 o
 -13   4   3      111.37      105.18      7.85 o
 -12   4   3      680.55      670.35     20.15 o
 -11   4   3      324.77      326.52     10.89 o
 -10   4   3        2.26        2.20      2.26 o
  -9   4   3      559.47      533.68     10.07 o
  -8   4   3     1347.72     1311.74     18.67 o
  -7   4   3     1831.84     1842.20     24.24 o
  -6   4   3     1083.13     1072.33     15.20 o
  -5   4   3     1555.88     1445.10     19.02 o
  -4   4   3     1638.43     1480.53     19.09 o
  -3   4   3     9368.29     9406.70    107.34 o
  -2   4   3       91.89       93.65      3.97 o
  -1   4   3     2100.37     2238.05     30.45 o
   0   4   3     1024.98      913.36     14.00 o
   1   4   3     3174.83     3316.76     44.35 o
   2   4   3      801.94      773.43     12.85 o
   3   4   3     1178.20     1224.15     18.86 o
   4   4   3     1887.85     1873.41     27.45 o
   5   4   3     1572.41     1675.78     25.39 o
   6   4   3       72.80       68.23      4.11 o
   7   4   3      244.54      270.42      9.89 o
   8   4   3     4548.93     4514.84     73.72 o
   9   4   3      993.49      951.96     28.09 o
  10   4   3      102.31      113.02     19.95 o
  11   4   3       81.91       98.91     11.00 o
  12   4   3       69.55       61.64      9.93 o
 -14   5   3       34.72       33.37      5.80 o
 -13   5   3      664.62      719.09     18.84 o
 -12   5   3      428.49      412.85     13.18 o
 -11   5   3        7.46       12.45      2.82 o
 -10   5   3      978.60      998.88     19.88 o
  -9   5   3     1028.20     1011.85     22.09 o
  -8   5   3       15.85       19.63      3.35 o
  -7   5   3     1205.78     1177.14     21.61 o
  -6   5   3     4059.47     3896.50     47.07 o
  -5   5   3     6695.68     6473.65     75.46 o
  -4   5   3     2378.06     2717.98     33.26 o
  -3   5   3       96.34       65.20      2.66 o
  -2   5   3     1786.22     2067.34     25.78 o
  -1   5   3       94.56      110.85      3.81 o
   0   5   3     1812.16     1981.89     27.88 o
   1   5   3     2158.36     2223.18     31.17 o
   2   5   3    11519.91    12696.46    162.16 o
   3   5   3      827.01      795.47     13.83 o
   4   5   3      905.51      849.72     14.84 o
   5   5   3     1278.88     1208.74     19.90 o
   6   5   3     1066.42     1040.81     31.22 o
   7   5   3      334.33      329.84     16.47 o
   8   5   3      303.82      309.79     11.63 o
   9   5   3      511.45      473.21     19.18 o
  10   5   3      828.76      737.94     25.20 o
  11   5   3      759.93      758.93     26.88 o
 -14   6   3      152.55      150.38     11.59 o
 -13   6   3        0.70       -3.68      3.68 o
 -12   6   3      805.80      851.06     15.45 o
 -11   6   3      808.49      800.23     14.38 o
 -10   6   3      942.36      959.27     15.88 o
  -9   6   3      153.74      171.24      7.20 o
  -8   6   3      337.33      351.51      9.83 o
  -7   6   3     1614.59     1573.74     27.51 o
  -6   6   3      159.08      196.28     10.86 o
  -5   6   3     3939.42     3947.64     47.64 o
  -4   6   3     5043.36     4988.72     59.00 o
  -3   6   3      353.89      346.92      6.67 o
  -2   6   3       43.47       53.45      2.68 o
  -1   6   3     5487.95     5781.15     75.63 o
   0   6   3     1906.73     1754.56     25.55 o
   1   6   3     3451.07     3371.75     46.01 o
   2   6   3      142.97      135.93      5.01 o
   3   6   3      665.83      650.59     12.37 o
   4   6   3      109.68      115.21      8.59 o
   5   6   3       94.94       85.07      6.07 o
   6   6   3      333.78      324.13     11.05 o
   7   6   3     2028.29     1959.90     36.86 o
   8   6   3     1053.95     1049.55     28.19 o
   9   6   3       57.00       57.82      9.00 o
  10   6   3       32.38       36.59      8.68 o
  11   6   3       87.91       88.37     11.31 o
 -15   7   3        6.34       32.83     10.91 o
 -14   7   3      127.52      122.19     15.59 o
 -13   7   3      372.27      382.76     16.12 o
 -12   7   3      610.63      594.96     15.69 o
 -11   7   3       16.54       16.88      3.82 o
 -10   7   3      531.19      520.39     13.53 o
  -9   7   3      183.18      176.95     12.71 o
  -8   7   3      124.71      114.46      5.68 o
  -7   7   3      285.02      295.91      8.56 o
  -6   7   3     4106.94     4266.58     51.79 o
  -5   7   3     4042.58     4067.17     49.31 o
  -4   7   3      188.63      198.11      5.16 o
  -3   7   3       20.32       27.05      2.47 o
  -2   7   3       10.24        9.88      1.99 o
  -1   7   3     2041.38     2106.12     30.21 o
   0   7   3       89.48       94.65      4.15 o
   1   7   3     8329.31     8591.68    111.70 o
   2   7   3     3497.06     3526.95     48.84 o
   3   7   3      607.51      568.72     15.24 o
   4   7   3      508.85      506.19     18.93 o
   5   7   3      977.88      915.51     37.03 o
   6   7   3      653.30      660.16     17.02 o
   7   7   3      157.43      158.27      9.04 o
   8   7   3     1154.88     1078.31     25.05 o
   9   7   3      437.05      414.97     18.94 o
  10   7   3      261.06      312.56     17.67 o
 -13   8   3       12.01       14.83      4.20 o
 -12   8   3      151.88      141.99      7.26 o
 -11   8   3      692.25      723.91     13.82 o
 -10   8   3       66.80       67.35      5.52 o
  -9   8   3        3.01        6.09      3.21 o
  -8   8   3      349.31      376.58     10.42 o
  -7   8   3      137.72      138.95      7.30 o
  -6   8   3      884.62      891.26     15.51 o
  -5   8   3      361.88      352.26      8.87 o
  -4   8   3     1417.89     1331.59     18.73 o
  -3   8   3      569.40      601.21     11.58 o
  -2   8   3        0.95        3.47      1.79 o
  -1   8   3      307.06      307.43      9.58 o
   0   8   3    10636.23    10646.08    137.61 o
   1   8   3     1810.91     1668.01     25.76 o
   2   8   3      301.26      272.14     12.18 o
   3   8   3     1243.59     1244.11     21.04 o
   4   8   3     1126.55     1082.21     22.91 o
   5   8   3      183.31      158.03      9.43 o
   6   8   3      858.06      817.29     20.13 o
   7   8   3     1044.00     1027.94     24.18 o
   8   8   3      150.27      179.56     10.95 o
   9   8   3        6.91       -6.60      6.60 o
  10   8   3      111.84       99.40     12.08 o
 -13   9   3       15.91       22.10      5.36 o
 -12   9   3       17.15       24.32      5.13 o
 -11   9   3      114.84      110.28      6.45 o
 -10   9   3       71.32       75.76      5.48 o
  -9   9   3      217.16      223.11     10.44 o
  -8   9   3      102.46       87.70      7.03 o
  -7   9   3      157.43      146.96      8.14 o
  -6   9   3      578.06      574.84     14.35 o
  -5   9   3     1438.74     1377.22     32.05 o
  -4   9   3     1282.41     1250.08     21.14 o
  -3   9   3      800.34      782.85     15.03 o
  -2   9   3      338.33      315.11      8.73 o
  -1   9   3       55.87       53.78      3.75 o
   0   9   3     1261.00     1255.57     20.76 o
   1   9   3     4028.07     3988.93     55.44 o
   2   9   3     2288.84     2191.19     33.21 o
   3   9   3      532.15      509.59     13.60 o
   4   9   3       22.77       27.36      4.89 o
   5   9   3      271.09      285.12     11.22 o
   6   9   3      430.82      413.53     14.47 o
   7   9   3       11.37        7.58      5.24 o
   8   9   3      245.95      265.02     12.69 o
   9   9   3      336.31      325.60     32.16 o
 -14  10   3       34.42       42.00      8.45 o
 -13  10   3      106.18      122.73      8.99 o
 -12  10   3       35.15       39.69      7.05 o
 -11  10   3        6.73       10.38      4.60 o
 -10  10   3       31.35       38.08      4.80 o
  -9  10   3      250.62      245.04      8.70 o
  -8  10   3      534.78      529.82     14.44 o
  -7  10   3      810.48      828.22     19.10 o
  -6  10   3      117.53      126.64      6.32 o
  -5  10   3     1076.32     1094.55     22.88 o
  -4  10   3     1555.62     1503.46     25.06 o
  -3  10   3     1084.50     1084.67     19.53 o
  -2  10   3      276.12      281.47      8.70 o
  -1  10   3      731.81      702.41     27.33 o
   0  10   3      748.18      715.10     17.23 o
   1  10   3        7.13       10.73      4.06 o
   2  10   3        1.13        0.32      3.56 o
   3  10   3      117.86      114.71     17.09 o
   4  10   3      122.96      100.60      9.66 o
   5  10   3       15.33       26.93      5.48 o
   6  10   3      493.59      471.49     16.28 o
   7  10   3      509.60      538.60     24.31 o
   8  10   3      175.52      189.81     14.16 o
 -13  11   3       48.83       44.74      7.63 o
 -12  11   3       12.55       12.37      6.96 o
 -11  11   3        2.80        5.68      4.35 o
 -10  11   3      181.28      195.78     24.09 o
  -9  11   3      135.87      139.65      7.93 o
  -8  11   3      296.22      304.61      9.80 o
  -7  11   3      884.47      926.20     34.13 o
  -6  11   3     1256.12     1251.11     36.76 o
  -5  11   3        0.52       -2.92      2.92 o
  -4  11   3       16.62       15.76      3.59 o
  -3  11   3      378.80      362.44     10.23 o
  -2  11   3      332.18      340.55     10.06 o
  -1  11   3        1.37       -1.31      3.78 o
   0  11   3      958.86      991.13     22.29 o
   1  11   3      687.32      673.44     17.42 o
   2  11   3      451.03      485.32     28.63 o
   3  11   3      216.03      211.78     12.89 o
   4  11   3       15.06       16.65      8.73 o
   5  11   3       61.47       77.72      9.72 o
   6  11   3       18.21       16.68     11.59 o
   7  11   3       27.36       23.99      8.33 o
 -13  12   3      113.06      100.48      9.28 o
 -12  12   3       75.30       91.89      8.50 o
 -11  12   3        6.76        9.14      4.98 o
 -10  12   3       33.87       32.35      9.41 o
  -9  12   3      237.61      234.80     15.20 o
  -8  12   3     1080.56     1010.33     20.42 o
  -7  12   3      143.39      134.27      7.40 o
  -6  12   3      414.94      437.24     12.11 o
  -5  12   3      495.35      501.79     12.95 o
  -4  12   3      199.12      163.37      7.69 o
  -3  12   3      170.61      172.74      7.76 o
  -2  12   3      801.23      796.06     20.56 o
  -1  12   3      955.74      962.26     22.42 o
   0  12   3       47.17       48.03      6.17 o
   1  12   3       56.11       55.25      9.51 o
   2  12   3      113.01       79.62      9.55 o
   3  12   3       20.39       16.82      6.80 o
   4  12   3       50.08       52.04      8.63 o
   5  12   3       50.94       43.85      8.83 o
   6  12   3       65.78       81.96     11.02 o
 -12  13   3        1.53        3.18      5.14 o
 -11  13   3        0.20       -0.80      4.55 o
 -10  13   3       43.91       42.16      8.22 o
  -9  13   3      104.04      114.52      9.07 o
  -8  13   3       64.17       70.20      6.28 o
  -7  13   3     1715.36     1719.97     30.20 o
  -6  13   3      607.66      618.78     15.33 o
  -5  13   3       89.40       82.14      6.48 o
  -4  13   3      237.82      226.40     12.57 o
  -3  13   3      168.65      136.44      7.48 o
  -2  13   3      215.18      220.28     10.56 o
  -1  13   3       29.72       35.83      6.05 o
   0  13   3      171.23      185.46      9.91 o
   1  13   3      191.25      198.65     13.37 o
   2  13   3        6.94        3.01      6.61 o
   3  13   3        5.35       -2.87      6.42 o
   4  13   3      280.60      301.24     22.65 o
   5  13   3      141.14      172.66     14.07 o
 -11  14   3       51.28       49.36      7.36 o
 -10  14   3       10.42       16.13      5.36 o
  -9  14   3      134.61      142.03     12.71 o
  -8  14   3      225.42      253.17     14.22 o
  -7  14   3        2.10       -1.17      3.87 o
  -6  14   3      175.21      173.81      9.15 o
  -5  14   3      232.64      240.47      9.99 o
  -4  14   3       33.20       15.93      4.73 o
  -3  14   3      136.62      152.37      9.54 o
  -2  14   3      137.45      153.73      9.72 o
  -1  14   3      350.17      378.58     16.69 o
   0  14   3      219.86      220.89     14.27 o
   1  14   3       12.98       11.05      7.20 o
   2  14   3        3.49        3.68     10.13 o
   3  14   3      122.36      148.94     13.37 o
 -10  15   3        9.79       17.46      5.86 o
  -9  15   3       12.21       11.31      5.58 o
  -8  15   3       40.90       46.82      7.32 o
  -7  15   3       20.36       23.70      6.24 o
  -6  15   3        1.15       -4.36      4.36 o
  -5  15   3        3.02       -2.72      5.40 o
  -4  15   3       97.70      101.04      7.65 o
  -3  15   3      181.59      181.36     10.70 o
  -2  15   3      107.02      105.19      8.98 o
  -1  15   3       22.42       30.60      7.97 o
   0  15   3      158.00      189.99     17.51 o
   1  15   3      176.33      220.71     15.65 o
   2  15   3       30.96       34.64      8.37 o
  -8  16   3        9.16        4.44      5.16 o
  -7  16   3       29.60       23.58      6.67 o
  -6  16   3        7.02        1.53      4.90 o
  -5  16   3        2.00        7.61      4.81 o
  -4  16   3       25.51       26.79      6.33 o
  -3  16   3       11.22       21.06     10.88 o
  -2  16   3       92.86       98.90      9.34 o
  -1  16   3      199.89      194.08     15.06 o
  -1 -16   4      153.46      183.53     18.24 o
   0 -16   4      105.12      114.13     12.40 o
   1 -16   4       10.38       14.03      7.90 o
   2 -16   4      182.38      210.61     11.70 o
   3 -16   4       83.53       95.24      8.82 o
   4 -16   4       23.08       25.49      6.14 o
   5 -16   4        5.52        8.35      8.81 o
   6 -16   4      108.03      106.31     11.00 o
   7 -16   4       75.59       94.02     11.35 o
   8 -16   4        6.49       12.05      9.87 o
  -3 -15   4       13.93       13.24      7.97 o
  -2 -15   4       12.74       27.59     15.17 o
  -1 -15   4      181.71      203.98     14.73 o
   0 -15   4      298.40      279.61     23.01 o
   1 -15   4      220.53      225.63     15.79 o
   2 -15   4      124.88      102.07      8.62 o
   3 -15   4        9.83        9.08      4.89 o
   4 -15   4       22.24        9.34      5.39 o
   5 -15   4        4.85        4.61      4.97 o
   6 -15   4       13.29       13.82      6.52 o
   7 -15   4       27.11       45.12      8.84 o
   8 -15   4       53.14       59.70     19.43 o
   9 -15   4        1.82       10.17      7.12 o
  -4 -14   4       49.90       63.77     10.09 o
  -3 -14   4       67.27       59.95      9.50 o
  -2 -14   4      463.72      422.79     32.42 o
  -1 -14   4      157.18      135.64     12.39 o
   0 -14   4        3.88       10.41      6.51 o
   1 -14   4        2.04        6.80      4.30 o
   2 -14   4       71.95       51.95      6.63 o
   3 -14   4       31.25       40.98      6.02 o
   4 -14   4       19.91       15.41      5.14 o
   5 -14   4        4.81       -0.57      4.18 o
   6 -14   4      171.23      175.77     10.37 o
   7 -14   4      318.42      303.88     21.35 o
   8 -14   4       55.76       52.81     14.13 o
   9 -14   4        6.92       13.80      7.20 o
  10 -14   4       26.78       11.25     12.10 o
  -6 -13   4        3.12       11.06      7.79 o
  -5 -13   4        7.80        6.01      6.34 o
  -4 -13   4        0.14       -5.74      5.74 o
  -3 -13   4      185.06      175.91     13.29 o
  -2 -13   4        0.31        4.06      5.39 o
  -1 -13   4      179.22      168.91     12.54 o
   0 -13   4      210.17      204.18     10.00 o
   1 -13   4       20.99       19.37      5.02 o
   2 -13   4       10.14       16.56      4.71 o
   3 -13   4      305.26      305.46     11.75 o
   4 -13   4      747.77      744.13     35.62 o
   5 -13   4       15.21        9.44      4.74 o
   6 -13   4       36.75       41.90      5.84 o
   7 -13   4      130.77      136.26      8.82 o
   8 -13   4      104.82      101.22     10.61 o
   9 -13   4       81.70      102.05     10.75 o
  10 -13   4       68.56       83.00     10.49 o
  11 -13   4      115.23      111.29     12.12 o
  -7 -12   4      278.25      285.84     17.30 o
  -6 -12   4      140.06      164.67     13.58 o
  -5 -12   4       28.26       29.80      8.21 o
  -4 -12   4      159.82      149.52     12.21 o
  -3 -12   4       26.53       26.25      6.97 o
  -2 -12   4      584.20      587.29     21.45 o
  -1 -12   4      444.26      414.59     36.63 o
   0 -12   4        3.25        4.53      4.25 o
   1 -12   4      141.39      133.22      7.93 o
   2 -12   4       21.94       22.42      4.81 o
   3 -12   4      500.26      512.09     25.53 o
   4 -12   4      149.42      128.34      8.07 o
   5 -12   4      555.38      555.06     15.86 o
   6 -12   4      669.92      675.39     27.33 o
   7 -12   4       29.21       24.97      4.96 o
   8 -12   4       45.00       52.97      8.36 o
   9 -12   4       10.55       15.42      6.45 o
  10 -12   4       14.05        9.97      6.69 o
  11 -12   4       13.87       24.32      7.26 o
  12 -12   4       63.36       87.09     10.93 o
  -8 -11   4      355.89      402.47     25.35 o
  -7 -11   4      205.06      223.81     15.13 o
  -6 -11   4       67.04       77.26     16.00 o
  -5 -11   4        0.68        1.40      5.25 o
  -4 -11   4      131.89      111.86     10.57 o
  -3 -11   4      604.44      561.36     58.76 o
  -2 -11   4       57.47       52.78     10.60 o
  -1 -11   4     1207.57     1179.49     24.78 o
   0 -11   4      785.39      711.80     22.57 o
   1 -11   4      202.93      181.51      8.58 o
   2 -11   4       25.19       14.18      4.23 o
   3 -11   4      893.23      870.73     29.29 o
   4 -11   4     1964.97     1975.04     36.61 o
   5 -11   4      545.52      564.17     19.98 o
   6 -11   4      762.31      816.35     21.19 o
   7 -11   4      828.46      821.24     22.10 o
   8 -11   4        0.20        1.44      4.99 o
   9 -11   4      146.70      135.63     11.17 o
  10 -11   4      128.19      130.92     11.34 o
  11 -11   4      149.98      182.06     24.26 o
  12 -11   4       16.06       10.77      9.92 o
  -9 -10   4      110.04      127.12     12.34 o
  -8 -10   4       33.69       24.99      7.40 o
  -7 -10   4        1.86        1.50      5.63 o
  -6 -10   4      369.19      363.51     16.96 o
  -5 -10   4       12.02       12.65      5.92 o
  -4 -10   4       95.10      102.89      9.88 o
  -3 -10   4      746.00      780.25     24.13 o
  -2 -10   4     1813.44     1849.68     34.17 o
  -1 -10   4      916.03      909.43     19.99 o
   0 -10   4       70.65       67.54      5.63 o
   1 -10   4       79.89       86.01      6.65 o
   2 -10   4      218.00      217.90      8.77 o
   3 -10   4        0.44        4.46      3.40 o
   4 -10   4      396.34      386.08     11.81 o
   5 -10   4     4575.88     4552.93     73.32 o
   6 -10   4     2611.88     2575.94     44.97 o
   7 -10   4      162.61      165.44      8.18 o
   8 -10   4       29.66       19.03      5.86 o
   9 -10   4       18.80       11.31     14.18 o
  10 -10   4       83.35       78.38      9.47 o
  11 -10   4        3.52       -2.95      5.77 o
  12 -10   4      186.70      197.29     16.37 o
  13 -10   4        7.87        6.80      6.68 o
 -10  -9   4        1.97        2.11      5.11 o
  -9  -9   4      210.59      228.48     11.67 o
  -8  -9   4       25.63       44.76      6.14 o
  -7  -9   4       50.46       46.28      6.27 o
  -6  -9   4      262.86      265.42     10.90 o
  -5  -9   4      630.24      586.74     31.40 o
  -4  -9   4     1117.02     1033.88     22.24 o
  -3  -9   4      353.31      373.60     11.42 o
  -2  -9   4      180.50      174.80      6.25 o
  -1  -9   4     1930.66     1900.49     28.67 o
   0  -9   4     3675.91     3634.54     59.08 o
   1  -9   4      398.20      358.77     14.21 o
   2  -9   4     1051.44      989.98     20.40 o
   3  -9   4     1445.33     1371.11     26.09 o
   4  -9   4     1848.78     1830.11     32.95 o
   5  -9   4       99.22       87.60      5.90 o
   6  -9   4      861.17      861.64     19.07 o
   7  -9   4      594.11      603.91     19.52 o
   8  -9   4      106.62      109.91      9.17 o
   9  -9   4      182.31      153.66     14.75 o
  10  -9   4       14.72        4.90      5.50 o
  11  -9   4      741.39      730.02     24.54 o
  12  -9   4      140.04      152.26     12.16 o
  13  -9   4        0.40        4.42      6.19 o
 -10  -8   4      435.78      463.04     16.13 o
  -9  -8   4       51.43       48.30      6.50 o
  -8  -8   4        0.34        0.65      3.64 o
  -7  -8   4       19.06       17.91      4.46 o
  -6  -8   4       16.82       14.24      4.33 o
  -5  -8   4        3.15        6.12      3.69 o
  -4  -8   4     2880.76     2778.29     47.39 o
  -3  -8   4      539.63      555.60     13.15 o
  -2  -8   4     5977.08     5839.80     89.36 o
  -1  -8   4      491.37      450.18      9.62 o
   0  -8   4       62.99       70.93      3.59 o
   1  -8   4       82.80       72.09      3.43 o
   2  -8   4       41.31       72.70      4.81 o
   3  -8   4      164.11      142.65      4.82 o
   4  -8   4     1759.14     1758.42     26.31 o
   5  -8   4     2541.37     2645.91     37.67 o
   6  -8   4       12.00       14.79      2.87 o
   7  -8   4      554.43      560.18     11.73 o
   8  -8   4      277.70      270.34     16.46 o
   9  -8   4      138.97      145.31     10.32 o
  10  -8   4      648.95      655.48     20.00 o
  11  -8   4        2.22       11.08      7.72 o
  12  -8   4      152.48      128.63     15.90 o
  13  -8   4       98.34      102.65     10.64 o
 -11  -7   4      384.33      372.23     14.85 o
 -10  -7   4       18.42       26.12      5.71 o
  -9  -7   4      394.72      432.32     14.51 o
  -8  -7   4      692.60      716.23     18.76 o
  -7  -7   4      534.48      488.21     14.32 o
  -6  -7   4        0.13        2.14      3.31 o
  -5  -7   4     5653.86     5630.82    108.27 o
  -4  -7   4     1687.03     1697.57     31.03 o
  -3  -7   4        2.74        6.85      2.95 o
  -2  -7   4     1219.60     1142.46     18.43 o
  -1  -7   4     2031.92     1816.63     26.72 o
   0  -7   4       11.31       16.21      3.12 o
   1  -7   4     1328.02     1265.68     19.43 o
   2  -7   4     3476.37     3659.76     49.50 o
   3  -7   4      783.86      715.44     19.56 o
   4  -7   4      257.93      261.49      7.15 o
   5  -7   4     1063.39     1022.29     16.91 o
   6  -7   4       15.49       14.23      2.68 o
   7  -7   4      163.96      173.44      6.77 o
   8  -7   4      102.92       91.11      6.49 o
   9  -7   4      118.61      113.54      7.20 o
  10  -7   4      412.55      447.68     13.96 o
  11  -7   4      708.96      720.14     18.87 o
  12  -7   4      252.45      252.61     11.49 o
  13  -7   4       24.34       42.89      8.27 o
  14  -7   4        5.69       18.87      7.49 o
 -12  -6   4       26.14       20.75      5.96 o
 -11  -6   4      560.21      594.94     31.59 o
 -10  -6   4      752.39      765.53     20.46 o
  -9  -6   4      751.08      722.32     19.03 o
  -8  -6   4      224.04      181.87      9.11 o
  -7  -6   4      534.63      527.69     21.78 o
  -6  -6   4        2.49        0.81      3.23 o
  -5  -6   4       30.30       31.70      4.23 o
  -4  -6   4     2256.71     2139.04     31.01 o
  -3  -6   4     9830.48     9862.01    127.24 o
  -2  -6   4     2444.81     2410.30     33.95 o
  -1  -6   4     1448.21     1492.96     22.21 o
   0  -6   4      294.06      342.73      7.28 o
   1  -6   4      605.21      572.27     10.51 o
   2  -6   4       14.94        6.80      1.82 o
   3  -6   4      893.76      857.93     16.69 o
   4  -6   4     5275.09     5150.84     68.07 o
   5  -6   4      933.08      934.50     15.44 o
   6  -6   4      392.51      385.77      8.60 o
   7  -6   4      181.61      187.18      7.78 o
   8  -6   4     1165.97     1142.88     28.38 o
   9  -6   4     1768.69     1761.69     33.20 o
  10  -6   4       61.30       69.04      6.57 o
  11  -6   4      218.45      209.93     10.05 o
  12  -6   4      188.06      203.38     10.48 o
  13  -6   4      210.78      232.67     14.65 o
  14  -6   4       44.30       39.12      8.83 o
 -12  -5   4      330.97      318.25     13.74 o
 -11  -5   4       81.54       70.47      7.47 o
 -10  -5   4        3.29        4.26      4.11 o
  -9  -5   4      508.23      498.17     14.94 o
  -8  -5   4     2291.50     2321.96     41.79 o
  -7  -5   4       84.18      101.19      6.46 o
  -6  -5   4      497.43      455.60     24.20 o
  -5  -5   4      530.01      447.63     11.75 o
  -4  -5   4     1015.34      870.68     14.46 o
  -3  -5   4       79.02       79.10      3.54 o
  -2  -5   4     8354.97     8403.91    108.27 o
  -1  -5   4      729.33      630.24     10.93 o
   0  -5   4        8.93       11.68      3.46 o
   1  -5   4      144.46      165.76      4.59 o
   2  -5   4     1392.18     1165.37     17.55 o
   3  -5   4    15749.25    16289.87    206.42 o
   4  -5   4      755.30      716.44     13.60 o
   5  -5   4        4.24       11.15      2.17 o
   6  -5   4        3.18        3.62      1.90 o
   7  -5   4        5.03        9.78      3.19 o
   8  -5   4       54.35       48.83      7.35 o
   9  -5   4     2626.60     2635.38     45.87 o
  10  -5   4     1424.15     1440.33     29.03 o
  11  -5   4      318.93      305.43     11.75 o
  12  -5   4       45.74       52.11      9.56 o
  13  -5   4       16.68        7.91      9.35 o
  14  -5   4       33.77       32.96      8.43 o
 -13  -4   4       24.43       37.79      6.55 o
 -12  -4   4      259.31      291.60     12.71 o
 -11  -4   4      667.97      648.56     18.59 o
 -10  -4   4     1149.88     1111.91     30.20 o
  -9  -4   4      224.70      260.77     10.38 o
  -8  -4   4      821.09      741.01     17.63 o
  -7  -4   4      333.77      295.78     16.38 o
  -6  -4   4       44.65       56.53      4.76 o
  -5  -4   4       15.30       32.28     16.28 o
  -4  -4   4     2389.93     2296.65     32.18 o
  -3  -4   4     6165.65     5955.20     77.63 o
  -2  -4   4     4937.78     5267.01     68.78 o
  -1  -4   4      784.48      859.82     13.47 o
   0  -4   4     1023.07     1152.18     17.03 o
   1  -4   4     4484.28     4548.66     59.48 o
   2  -4   4     2702.67     2867.52     38.56 o
   3  -4   4      507.21      488.33      8.77 o
   4  -4   4     5205.61     5474.05     71.48 o
   5  -4   4     3698.55     3693.35     49.65 o
   6  -4   4      827.95      793.37     13.47 o
   7  -4   4      537.13      515.11     16.64 o
   8  -4   4     4177.43     3949.29    162.26 o
   9  -4   4     1127.53     1169.43     24.22 o
  10  -4   4       43.45       66.87     11.06 o
  11  -4   4      698.26      651.44     24.16 o
  12  -4   4      553.57      497.17     19.90 o
  13  -4   4        2.36       -4.25      5.87 o
  14  -4   4       23.29       34.70     11.01 o
 -13  -3   4      318.86      360.66     14.28 o
 -12  -3   4        5.45        4.09      4.39 o
 -11  -3   4       61.12       63.25      6.67 o
 -10  -3   4      472.48      471.04     15.42 o
  -9  -3   4     1533.72     1549.06     30.21 o
  -8  -3   4      133.50      133.23      7.05 o
  -7  -3   4      327.04      293.12     11.48 o
  -6  -3   4     1105.17     1092.90     21.21 o
  -5  -3   4     4157.98     4369.98     58.09 o
  -4  -3   4     1897.58     1818.64     25.82 o
  -3  -3   4      146.62      103.80      3.52 o
  -2  -3   4        5.40       15.31      1.75 o
  -1  -3   4     6986.20     7362.93     94.33 o
   0  -3   4       75.42       68.01      2.62 o
   1  -3   4       18.23       26.58      1.92 o
   2  -3   4     4606.44     4381.68     57.16 o
   3  -3   4     7034.45     7121.33     91.58 o
   4  -3   4     5760.59     6176.69     80.13 o
   5  -3   4      744.84      771.21     12.60 o
   6  -3   4       33.25       31.78      4.08 o
   7  -3   4      305.13      257.66     18.33 o
   8  -3   4      724.14      698.81     16.42 o
   9  -3   4     2202.18     2219.87     39.67 o
  10  -3   4     2071.55     2028.85     38.84 o
  11  -3   4      524.26      499.98     19.27 o
  12  -3   4      174.84      199.07     14.23 o
  13  -3   4       12.40        9.49      6.96 o
  14  -3   4       32.10       29.70      8.18 o
 -14  -2   4        5.69        6.48      5.00 o
 -13  -2   4       62.43       81.18      9.66 o
 -12  -2   4      529.42      535.16     16.33 o
 -11  -2   4      828.06      775.07     19.44 o
 -10  -2   4      877.70      834.71     19.77 o
  -9  -2   4       79.48       92.95      6.82 o
  -8  -2   4        8.16        7.12      3.24 o
  -7  -2   4      506.94      482.30     16.82 o
  -6  -2   4      229.17      240.65      5.70 o
  -5  -2   4        3.83        6.33      1.61 o
  -4  -2   4     2334.27     2295.37     31.56 o
  -3  -2   4     3316.08     3277.27     43.50 o
  -2  -2   4     2827.25     2861.98     38.06 o
  -1  -2   4     3529.99     3667.71     48.00 o
   0  -2   4     8903.83     9865.06    125.13 o
   1  -2   4    17112.30    17745.52    223.45 o
   2  -2   4       21.07       18.40      1.80 o
   3  -2   4     3777.74     3902.30     59.85 o
   4  -2   4     7246.79     7498.58    112.24 o
   5  -2   4     6561.95     6655.25    100.76 o
   6  -2   4      398.28      414.47     11.41 o
   7  -2   4     1386.60     1261.19     64.36 o
   8  -2   4     1185.25     1175.47     23.58 o
   9  -2   4      124.38      125.06      7.13 o
  10  -2   4        5.08        0.93      4.90 o
  11  -2   4      317.65      299.88     14.86 o
  12  -2   4       42.28       44.50      8.13 o
  13  -2   4        9.97        5.95      6.49 o
 -14  -1   4        1.77        2.80      4.91 o
 -13  -1   4      276.10      256.99     11.64 o
 -12  -1   4      137.40      133.90      8.58 o
 -11  -1   4       16.62       17.58      4.52 o
 -10  -1   4     1192.81     1198.57     25.00 o
  -9  -1   4       38.89       58.50      5.32 o
  -8  -1   4      503.34      505.24     13.75 o
  -7  -1   4     1481.71     1467.46     22.16 o
  -6  -1   4     2803.59     2824.10     38.80 o
  -5  -1   4     8647.60     8716.83    111.91 o
  -4  -1   4     1600.73     1534.68     23.53 o
  -3  -1   4       20.37       37.46      3.52 o
  -2  -1   4       25.27       25.07      1.97 o
  -1  -1   4     6621.29     7100.26     90.53 o
   0  -1   4     6560.78     7065.54     90.10 o
   1  -1   4    11402.97    12249.51    154.91 o
   2  -1   4    14281.91    14896.44    217.70 o
   3  -1   4      994.18      899.12     24.72 o
   4  -1   4     1125.31     1073.64     19.98 o
   5  -1   4     1003.63     1012.99     15.77 o
   6  -1   4       33.80       52.50      6.46 o
   7  -1   4       76.32       70.69      3.73 o
   8  -1   4      158.43      157.29     11.70 o
   9  -1   4      755.93      742.50     17.72 o
  10  -1   4      923.23      910.97     27.02 o
  11  -1   4       71.21       84.19      9.54 o
  12  -1   4        1.74       -0.28      5.54 o
  13  -1   4       89.44      117.46     26.18 o
 -14   0   4        9.21       -1.81      4.68 o
 -13   0   4       35.17       29.12      5.45 o
 -12   0   4      194.19      180.07     13.37 o
 -11   0   4     1158.60     1205.06     25.57 o
 -10   0   4       55.84       53.14      6.46 o
  -9   0   4      126.01      120.33      6.57 o
  -8   0   4     1275.04     1194.14     19.19 o
  -7   0   4     1880.44     1802.33     26.38 o
  -6   0   4     1906.20     1997.98     28.38 o
  -5   0   4     2353.19     2284.57     31.53 o
  -4   0   4    12856.38    13005.91    164.75 o
  -3   0   4     8235.46     8736.45    128.19 o
  -2   0   4     2612.32     2775.01     40.40 o
  -1   0   4       54.24       59.84      2.23 o
   0   0   4    14423.37    15490.54    195.09 o
   1   0   4     7303.30     8001.41    101.91 o
   2   0   4     5282.43     5627.36     72.58 o
   3   0   4     1932.92     1999.48     27.50 o
   4   0   4     5385.64     5484.44     71.54 o
   5   0   4      859.89      933.39     14.96 o
   6   0   4     1837.40     1837.89     48.58 o
   7   0   4     1467.73     1447.42     22.59 o
   8   0   4       13.47       18.74      4.11 o
   9   0   4      422.77      403.16     16.13 o
  10   0   4      274.80      253.16     13.87 o
  11   0   4       23.87       16.04      6.48 o
  12   0   4       14.09       12.83      7.17 o
  13   0   4      147.59      167.70     13.82 o
 -14   1   4        8.12        7.18      4.79 o
 -13   1   4       81.35       76.06      7.19 o
 -12   1   4      216.51      216.31     19.10 o
 -11   1   4        5.22        4.01      3.77 o
 -10   1   4      229.64      221.23     11.88 o
  -9   1   4        1.11       -0.68      2.96 o
  -8   1   4      253.07      242.91      6.96 o
  -7   1   4       18.21       14.81      3.16 o
  -6   1   4    13944.96    14264.78    181.38 o
  -5   1   4    17405.72    18279.79    266.41 o
  -4   1   4      102.90      103.80      3.31 o
  -3   1   4     2204.96     2276.30     30.55 o
  -2   1   4      738.53      684.67     13.83 o
  -1   1   4      227.70      245.27      4.68 o
   0   1   4      854.83      933.23     13.57 o
   1   1   4    23952.19    25553.68    320.91 o
   2   1   4    19882.43    21219.15    267.18 o
   3   1   4     4934.29     5233.27     68.19 o
   4   1   4      970.64     1010.43     15.79 o
   5   1   4        0.12        3.20      1.78 o
   6   1   4     1694.48     1676.42     25.23 o
   7   1   4      264.16      266.38      7.47 o
   8   1   4      882.06      902.74     20.58 o
   9   1   4     1391.42     1350.30     34.84 o
  10   1   4      953.22      948.60     28.21 o
  11   1   4      201.52      187.34     13.01 o
  12   1   4      460.79      510.52     21.32 o
  13   1   4       48.08       43.88      9.92 o
 -15   2   4        3.48       -0.52      9.14 o
 -14   2   4        0.23       -3.67      4.04 o
 -13   2   4        0.19       -3.21      7.27 o
 -12   2   4       35.35       43.57      5.78 o
 -11   2   4      810.78      804.13     18.97 o
 -10   2   4      128.21      126.33      6.81 o
  -9   2   4      472.55      460.89     10.19 o
  -8   2   4       69.48       68.55      3.88 o
  -7   2   4     1890.11     1834.97     26.89 o
  -6   2   4      202.05      208.19      5.58 o
  -5   2   4     6086.88     6020.25     78.15 o
  -4   2   4    17327.55    18028.90    256.97 o
  -3   2   4      244.86      174.38      5.23 o
  -2   2   4     7057.74     7186.46    106.54 o
  -1   2   4      772.98      885.05     13.02 o
   0   2   4     9169.86     9524.06    121.02 o
   1   2   4      556.30      524.90     17.87 o
   2   2   4      175.19      153.41      4.25 o
   3   2   4     8118.42     8517.88    109.50 o
   4   2   4        9.84       12.20      1.98 o
   5   2   4      256.70      286.32      6.99 o
   6   2   4     1393.59     1290.80     56.92 o
   7   2   4     6036.66     6068.72     81.11 o
   8   2   4     2531.32     2479.38     54.40 o
   9   2   4      200.77      209.62     12.64 o
  10   2   4      261.51      225.10     23.59 o
  11   2   4        8.35       12.51      6.41 o
  12   2   4       81.13       74.97     10.36 o
 -15   3   4       83.37      105.05     16.42 o
 -14   3   4      222.61      204.67     13.46 o
 -13   3   4      533.55      556.84     16.27 o
 -12   3   4      189.44      196.95      9.32 o
 -11   3   4       33.10       36.14      4.82 o
 -10   3   4        2.39        4.36      2.31 o
  -9   3   4     2229.23     2200.48     28.97 o
  -8   3   4     1884.53     1759.76     23.60 o
  -7   3   4     4010.92     4067.56     48.99 o
  -6   3   4     4644.65     4608.62     54.66 o
  -5   3   4     3024.11     3359.73     45.06 o
  -4   3   4     1120.88     1224.51     17.89 o
  -3   3   4     7269.33     8129.54    104.01 o
  -2   3   4     1736.09     1725.43     23.88 o
  -1   3   4     2196.63     2184.01     29.66 o
   0   3   4      238.53      244.67      6.16 o
   1   3   4     2354.85     2196.79     30.27 o
   2   3   4     7495.88     7597.18     97.97 o
   3   3   4     1809.87     1821.44     26.28 o
   4   3   4       86.76       84.45      4.48 o
   5   3   4     1540.33     1487.54     24.30 o
   6   3   4     1894.33     1781.17     27.22 o
   7   3   4      277.70      265.83      9.57 o
   8   3   4     1569.77     1466.40     36.83 o
   9   3   4     2225.08     2321.27     53.48 o
  10   3   4      120.55      126.09     11.23 o
  11   3   4      147.46      153.34     24.16 o
  12   3   4       95.04       90.59     11.13 o
 -15   4   4       38.43       57.56     12.99 o
 -14   4   4       13.02       13.32     11.27 o
 -13   4   4      275.76      297.39     11.78 o
 -12   4   4     1441.39     1473.25     29.63 o
 -11   4   4      610.26      591.21     22.26 o
 -10   4   4      142.68      146.16      7.88 o
  -9   4   4      371.16      349.15      7.82 o
  -8   4   4      637.87      659.84     11.24 o
  -7   4   4      236.40      229.84      8.20 o
  -6   4   4     6041.43     6286.58     73.54 o
  -5   4   4       41.05       60.13      2.70 o
  -4   4   4     2700.99     2630.43     35.78 o
  -3   4   4      697.26      684.79     11.15 o
  -2   4   4      195.49      192.66      5.49 o
  -1   4   4     5103.74     5279.19     68.70 o
   0   4   4     6443.57     6601.59     85.38 o
   1   4   4       95.66       64.32      3.69 o
   2   4   4     2794.31     3343.96     45.37 o
   3   4   4     1677.37     1724.16     25.47 o
   4   4   4      319.55      325.57      7.87 o
   5   4   4     2821.69     2785.73     71.42 o
   6   4   4       11.88       19.16      4.32 o
   7   4   4     2174.92     2217.14     39.67 o
   8   4   4     1016.61      952.22     27.80 o
   9   4   4        7.94        7.81      6.02 o
  10   4   4      111.72      100.87     10.92 o
  11   4   4      150.65      164.98     13.76 o
  12   4   4        0.55       -6.83      9.61 o
 -15   5   4        3.92       17.46     10.08 o
 -14   5   4      686.87      679.75     38.24 o
 -13   5   4      355.67      372.27     21.46 o
 -12   5   4        0.35       -0.43      3.64 o
 -11   5   4       16.86       13.25      2.97 o
 -10   5   4       37.96       41.48      3.65 o
  -9   5   4      233.83      213.94      6.23 o
  -8   5   4      133.28      118.57      4.63 o
  -7   5   4     5584.45     5648.78     75.47 o
  -6   5   4     1703.24     1636.12     26.63 o
  -5   5   4     1464.45     1592.94     21.06 o
  -4   5   4      212.66      169.22      4.40 o
  -3   5   4      378.03      451.28      8.49 o
  -2   5   4      461.93      368.21      7.42 o
  -1   5   4     1605.18     1860.14     26.49 o
   0   5   4     1420.28     1435.27     21.34 o
   1   5   4     5422.59     5459.40     71.90 o
   2   5   4     4480.66     4435.77     59.45 o
   3   5   4      642.41      633.97     12.01 o
   4   5   4     2336.10     2298.75     33.51 o
   5   5   4       73.68       71.29      5.37 o
   6   5   4      647.77      657.82     16.32 o
   7   5   4      327.95      291.94     17.32 o
   8   5   4     1802.15     1753.22     42.98 o
   9   5   4      476.45      466.15     34.34 o
  10   5   4      395.55      395.55     18.77 o
  11   5   4       34.23       36.30      9.22 o
 -15   6   4       52.93       44.78     12.16 o
 -14   6   4       10.16       11.18      6.20 o
 -13   6   4      393.44      411.35     17.04 o
 -12   6   4      232.57      231.93      8.59 o
 -11   6   4       60.84       58.72      4.31 o
 -10   6   4       32.84       30.43      3.82 o
  -9   6   4      129.81      120.85     10.20 o
  -8   6   4     1808.90     1799.75     24.64 o
  -7   6   4      428.83      403.22      8.26 o
  -6   6   4     1862.50     1847.90     24.54 o
  -5   6   4     4357.61     4443.88     53.29 o
  -4   6   4        6.95       11.05      1.88 o
  -3   6   4      385.76      385.30      7.96 o
  -2   6   4     4649.34     4698.95     62.29 o
  -1   6   4     9051.95     9150.61    117.91 o
   0   6   4     4139.49     4244.14     56.96 o
   1   6   4      412.29      447.34      9.49 o
   2   6   4     1157.80     1109.36     18.25 o
   3   6   4       41.47       44.58      3.59 o
   4   6   4     1397.66     1367.71     22.25 o
   5   6   4     1651.92     1599.33     30.30 o
   6   6   4     3668.15     3629.01     60.68 o
   7   6   4     1047.85     1000.99     29.59 o
   8   6   4        0.80       -3.79      5.73 o
   9   6   4        3.67       -3.17     10.18 o
  10   6   4       62.95       67.09     10.21 o
 -15   7   4       15.71       27.22     10.29 o
 -14   7   4      185.03      215.61     19.90 o
 -13   7   4       82.93       82.17     13.51 o
 -12   7   4      132.78      145.54     10.00 o
 -11   7   4      545.54      527.35     14.90 o
 -10   7   4        3.78        5.01      2.66 o
  -9   7   4      152.45      161.99      5.75 o
  -8   7   4      163.73      161.35      5.49 o
  -7   7   4      657.50      644.93     18.72 o
  -6   7   4     3660.37     3688.49     45.51 o
  -5   7   4       96.21       97.03      3.88 o
  -4   7   4       49.59       35.48      2.70 o
  -3   7   4      823.29      782.51     12.29 o
  -2   7   4     2658.68     2647.65     37.14 o
  -1   7   4      139.01      149.26      5.22 o
   0   7   4     2853.26     2818.90     39.68 o
   1   7   4     5858.50     5808.00     77.30 o
   2   7   4      268.20      243.22      7.18 o
   3   7   4      583.01      596.08     14.10 o
   4   7   4      789.29      689.64     27.66 o
   5   7   4      537.90      560.48     15.19 o
   6   7   4        2.67       -1.85      4.03 o
   7   7   4      725.06      697.52     20.35 o
   8   7   4      182.75      176.23     12.70 o
   9   7   4       19.42       19.55      7.35 o
  10   7   4       16.75       15.13      7.66 o
 -14   8   4       70.13       80.82      9.25 o
 -13   8   4      176.50      182.92     10.80 o
 -12   8   4      328.14      300.60      9.95 o
 -11   8   4        3.93        6.46      3.37 o
 -10   8   4      115.30      108.82      6.11 o
  -9   8   4     1025.62     1030.56     16.75 o
  -8   8   4      975.82      977.38     15.79 o
  -7   8   4      216.35      201.22      6.06 o
  -6   8   4       67.37       77.80      5.60 o
  -5   8   4     1920.94     1767.17     62.22 o
  -4   8   4      198.23      189.97      5.43 o
  -3   8   4      540.49      519.40      9.53 o
  -2   8   4     2658.85     2556.81     36.51 o
  -1   8   4     5203.22     5213.21     69.92 o
   0   8   4     2097.11     1988.08     29.85 o
   1   8   4      921.96      906.00     16.34 o
   2   8   4     1684.70     1612.26     31.19 o
   3   8   4      165.85      169.88      7.56 o
   4   8   4       10.02       10.10      3.89 o
   5   8   4      353.85      333.39     11.94 o
   6   8   4      842.33      895.49     21.69 o
   7   8   4      339.60      356.74     13.48 o
   8   8   4       96.16       86.54     10.91 o
   9   8   4       18.96       31.37      8.59 o
 -13   9   4       79.11       72.18      7.45 o
 -12   9   4        4.47       11.69      4.54 o
 -11   9   4       38.02       36.92      5.60 o
 -10   9   4       52.19       42.85      5.70 o
  -9   9   4       18.51       19.41      4.33 o
  -8   9   4      171.03      180.90      7.21 o
  -7   9   4     1728.69     1687.21     27.32 o
  -6   9   4     2054.92     2110.58     32.54 o
  -5   9   4      177.87      169.92     12.39 o
  -4   9   4        2.41        1.29      2.65 o
  -3   9   4        6.58        1.53      2.59 o
  -2   9   4      256.54      222.65      6.85 o
  -1   9   4      814.45      761.17     14.39 o
   0   9   4     2654.66     2657.03     38.75 o
   1   9   4     1071.27     1065.80     18.84 o
   2   9   4       56.15       52.34      4.52 o
   3   9   4        0.24       -0.03      2.84 o
   4   9   4      373.67      339.20     11.83 o
   5   9   4     1050.60     1051.75     23.93 o
   6   9   4       17.12       17.49      5.43 o
   7   9   4      177.75      165.78     10.16 o
   8   9   4      273.42      293.66     16.79 o
 -14  10   4       25.81       33.28      6.55 o
 -13  10   4        1.02        0.37      4.60 o
 -12  10   4        9.17        8.43      4.59 o
 -11  10   4        0.47        4.96      4.33 o
 -10  10   4      489.90      478.86     15.15 o
  -9  10   4      857.31      861.87     21.09 o
  -8  10   4      459.18      438.96     11.50 o
  -7  10   4       23.19       25.41      4.83 o
  -6  10   4      948.07      927.64     17.99 o
  -5  10   4      133.13      134.52      6.46 o
  -4  10   4       89.11       83.93      5.42 o
  -3  10   4      265.84      265.75      9.71 o
  -2  10   4      880.09      860.86     20.01 o
  -1  10   4     1321.97     1279.09     33.61 o
   0  10   4      559.63      556.87     25.14 o
   1  10   4       49.49       44.03      8.08 o
   2  10   4      167.55      161.00      8.24 o
   3  10   4      119.13      103.14      9.37 o
   4  10   4       37.50       34.93      5.55 o
   5  10   4      183.07      176.62      9.78 o
   6  10   4      410.50      431.80     19.13 o
   7  10   4      395.71      449.61     16.15 o
   8  10   4       18.55       37.41     13.09 o
 -13  11   4        4.17        2.26      7.07 o
 -12  11   4       17.72       14.10      5.25 o
 -11  11   4       60.86       75.58      7.41 o
 -10  11   4       14.71       23.13      5.30 o
  -9  11   4      531.15      561.65     16.72 o
  -8  11   4      854.71      869.18     21.58 o
  -7  11   4      145.74      158.91      7.35 o
  -6  11   4        4.76        4.43      3.26 o
  -5  11   4       24.10       23.97      4.00 o
  -4  11   4      168.66      151.98      6.95 o
  -3  11   4       91.18       91.50      6.70 o
  -2  11   4        2.40        5.35      3.91 o
  -1  11   4      334.48      344.06     12.06 o
   0  11   4      520.68      534.31     15.10 o
   1  11   4       67.55       66.92      6.41 o
   2  11   4       54.45       66.17      8.41 o
   3  11   4       12.83       14.00      6.24 o
   4  11   4      345.26      348.97     16.45 o
   5  11   4      371.82      336.79     16.78 o
   6  11   4       26.33       35.01      8.56 o
   7  11   4      116.47      119.93     12.61 o
 -13  12   4      142.58      138.11     10.30 o
 -12  12   4        0.75        2.54      5.84 o
 -11  12   4        4.72       -1.45      4.36 o
 -10  12   4       82.64       99.62      8.49 o
  -9  12   4      436.83      442.76     16.73 o
  -8  12   4       62.40       58.96      7.24 o
  -7  12   4      460.72      461.45     28.95 o
  -6  12   4      145.44      157.22      7.81 o
  -5  12   4      111.87      113.07      6.77 o
  -4  12   4       31.65       34.09      4.72 o
  -3  12   4      348.56      348.25     13.99 o
  -2  12   4      757.50      741.55     21.33 o
  -1  12   4      115.83      109.73     13.54 o
   0  12   4        2.46        2.05      4.14 o
   1  12   4       44.29       41.44      5.94 o
   2  12   4       80.24       90.83     17.98 o
   3  12   4       10.67       16.76      6.68 o
   4  12   4      139.63      141.67     12.34 o
   5  12   4      320.08      310.72     17.11 o
   6  12   4      165.81      178.39     14.22 o
 -12  13   4       22.52       38.97      6.89 o
 -11  13   4        5.78        8.67      5.29 o
 -10  13   4       18.98       18.99      5.70 o
  -9  13   4       88.31       93.39      8.56 o
  -8  13   4      947.17      991.58     24.87 o
  -7  13   4      163.35      178.62     12.59 o
  -6  13   4      102.92      102.23      7.09 o
  -5  13   4        0.13       -3.20      3.20 o
  -4  13   4      212.18      215.22     10.41 o
  -3  13   4      456.12      454.35     21.29 o
  -2  13   4        1.13       -1.55      4.94 o
  -1  13   4      574.26      574.43     16.96 o
   0  13   4      236.95      219.46     10.83 o
   1  13   4       43.95       40.40      8.17 o
   2  13   4        3.72        0.66      6.17 o
   3  13   4      638.89      670.72     24.39 o
   4  13   4      563.20      565.94     23.18 o
 -11  14   4        1.65        0.75      4.99 o
 -10  14   4        1.86        1.50      5.05 o
  -9  14   4      148.98      160.63     10.80 o
  -8  14   4       18.10       22.96      6.20 o
  -7  14   4        5.61        7.11      5.02 o
  -6  14   4        3.05        5.36      4.92 o
  -5  14   4      111.61      116.43      7.66 o
  -4  14   4       43.98       38.59      6.14 o
  -3  14   4      197.59      195.69     10.57 o
  -2  14   4      741.72      818.26     21.74 o
  -1  14   4      231.14      245.97     11.86 o
   0  14   4       21.97       17.02      7.35 o
   1  14   4        6.59       10.81      7.17 o
   2  14   4       91.07       97.76     11.52 o
   3  14   4       17.93       32.12      8.93 o
 -10  15   4        4.60       -0.33      5.32 o
  -9  15   4        0.41       -3.15      6.07 o
  -8  15   4        2.02        6.23      5.11 o
  -7  15   4       20.08       14.97      5.85 o
  -6  15   4       11.82       14.44      5.87 o
  -5  15   4        0.18       -5.14      5.14 o
  -4  15   4      296.88      303.25     13.31 o
  -3  15   4      405.63      447.81     16.12 o
  -2  15   4        1.08       -1.48      5.18 o
  -1  15   4      174.08      171.53     10.88 o
   0  15   4      222.40      241.29     15.78 o
   1  15   4       10.88       10.02     15.59 o
  -8  16   4        6.15        8.42      6.17 o
  -7  16   4       95.50       93.21      9.47 o
  -6  16   4        1.77        4.24      6.41 o
  -5  16   4       21.24       34.39      8.50 o
  -4  16   4       10.15       -6.39      6.39 o
  -3  16   4      203.27      226.43     19.69 o
  -2  16   4      118.90      113.06      9.89 o
  -1  16   4       12.36       24.90      8.37 o
   0 -16   5       88.67      103.25     18.03 o
   1 -16   5       88.97       84.47     11.02 o
   2 -16   5       39.80       40.30      6.99 o
   3 -16   5       89.55      105.40      9.27 o
   4 -16   5       37.69       29.48      6.69 o
   5 -16   5       93.27       92.75      9.01 o
   6 -16   5       29.89       38.37     11.90 o
   7 -16   5        7.67       27.71      7.94 o
  -3 -15   5        0.35        1.01      6.34 o
  -2 -15   5        9.92        5.74      7.53 o
  -1 -15   5      126.57      123.16     12.52 o
   0 -15   5       53.32       38.24      8.55 o
   1 -15   5       13.63       13.19      7.21 o
   2 -15   5        3.16       -1.08      4.65 o
   3 -15   5        6.94       12.27      5.31 o
   4 -15   5      308.39      340.55     13.77 o
   5 -15   5       70.21       74.56      8.03 o
   6 -15   5       34.05       30.38      7.87 o
   7 -15   5      114.54      127.33     17.04 o
   8 -15   5       19.67       25.36     10.39 o
   9 -15   5        0.09       -7.01      7.01 o
  -4 -14   5       54.86       57.11      9.60 o
  -3 -14   5      116.07      134.34     12.96 o
  -2 -14   5      134.52      147.46     13.04 o
  -1 -14   5        3.66       11.93      6.53 o
   0 -14   5        8.22       18.17      6.83 o
   1 -14   5        1.86       -4.72      4.72 o
   2 -14   5        2.43        8.36      4.71 o
   3 -14   5        1.58       -3.25      6.12 o
   4 -14   5       47.99       40.12      7.51 o
   5 -14   5      411.49      372.40     13.73 o
   6 -14   5      273.03      294.67     15.98 o
   7 -14   5        8.02        2.12      5.66 o
   8 -14   5       33.15       14.86     10.13 o
   9 -14   5        1.07       -8.01     12.26 o
  10 -14   5        0.26        7.75      6.75 o
  -6 -13   5        1.28        5.42      6.78 o
  -5 -13   5       68.63       74.05     10.26 o
  -4 -13   5       81.36       88.67     18.34 o
  -3 -13   5       33.38       25.64      7.53 o
  -2 -13   5      118.29      155.95     12.49 o
  -1 -13   5       28.91       38.75      7.42 o
   0 -13   5       69.19       72.09      6.78 o
   1 -13   5       43.46       43.74      6.09 o
   2 -13   5      442.04      429.88     14.15 o
   3 -13   5      913.35      934.22     22.40 o
   4 -13   5      159.05      141.98     10.15 o
   5 -13   5       12.08        5.60      4.38 o
   6 -13   5      128.89      127.78      8.58 o
   7 -13   5      253.36      245.89     20.94 o
   8 -13   5       28.87       28.27      7.53 o
   9 -13   5       46.22       54.69      9.11 o
  10 -13   5       18.02       19.53      7.68 o
  11 -13   5       17.30       29.34      8.63 o
  -7 -12   5       43.23       75.79     10.57 o
  -6 -12   5       65.58       64.64     10.07 o
  -5 -12   5        3.64        3.83     13.40 o
  -4 -12   5       54.97       46.16      8.34 o
  -3 -12   5     1089.94     1123.81     36.89 o
  -2 -12   5      378.34      382.10     16.97 o
  -1 -12   5       93.97      108.86     10.15 o
   0 -12   5       71.94       72.43      6.50 o
   1 -12   5       31.92       43.18      5.49 o
   2 -12   5      291.61      261.19     10.64 o
   3 -12   5      450.21      426.70     24.82 o
   4 -12   5     1468.14     1422.34     29.19 o
   5 -12   5      383.20      386.99     12.97 o
   6 -12   5       90.68       84.27      7.07 o
   7 -12   5        7.91       -0.28      5.50 o
   8 -12   5        7.42       13.94     11.64 o
   9 -12   5        1.32       -2.66      6.65 o
  10 -12   5        5.44        7.80      7.27 o
  11 -12   5       30.07       26.61      7.99 o
  12 -12   5       57.16       54.03     13.51 o
  -8 -11   5      131.95      132.72     13.30 o
  -7 -11   5        2.69        0.90      6.31 o
  -6 -11   5        0.08       -5.25      5.25 o
  -5 -11   5      192.20      149.83     12.34 o
  -4 -11   5     1072.13     1076.21     50.39 o
  -3 -11   5        8.98        3.96      5.96 o
  -2 -11   5      564.53      579.02     53.67 o
  -1 -11   5      796.55      786.29     30.53 o
   0 -11   5        2.64        3.59      3.39 o
   1 -11   5       19.73       14.87      4.22 o
   2 -11   5     1076.49     1032.77     23.45 o
   3 -11   5     1411.27     1367.57     27.65 o
   4 -11   5       33.37       41.75      5.27 o
   5 -11   5      322.78      333.01     12.37 o
   6 -11   5      272.54      283.07     20.66 o
   7 -11   5      201.20      188.46     11.90 o
   8 -11   5        3.36        4.52      5.59 o
   9 -11   5        3.65       -1.72      5.80 o
  10 -11   5      329.30      339.87     19.17 o
  11 -11   5      100.43      102.48     11.27 o
  12 -11   5       15.70       14.30      7.42 o
  -9 -10   5       28.83       34.25      7.86 o
  -8 -10   5       19.78       13.32      6.61 o
  -7 -10   5       59.34       73.87      9.80 o
  -6 -10   5      161.03      160.21     12.23 o
  -5 -10   5       17.91        9.78      5.94 o
  -4 -10   5      706.59      701.25     23.36 o
  -3 -10   5     2698.15     2733.03     67.28 o
  -2 -10   5      681.42      676.75     25.54 o
  -1 -10   5       35.74       39.67      4.79 o
   0 -10   5      411.04      396.75     11.99 o
   1 -10   5       81.21       78.48      6.00 o
   2 -10   5        3.60       -0.91      3.35 o
   3 -10   5      401.38      398.29     12.15 o
   4 -10   5     1192.90     1141.44     34.52 o
   5 -10   5     1247.13     1272.05     40.62 o
   6 -10   5      145.09      144.33     12.68 o
   7 -10   5      164.28      133.49      9.99 o
   8 -10   5      336.41      341.11     21.66 o
   9 -10   5      253.36      260.14     17.30 o
  10 -10   5       59.60       70.25     11.59 o
  11 -10   5      364.20      402.56     18.28 o
  12 -10   5       49.25       37.83     15.69 o
 -10  -9   5       85.15      102.39      9.12 o
  -9  -9   5       46.37       56.57     12.16 o
  -8  -9   5      129.67      154.02      9.52 o
  -7  -9   5      442.86      417.48     14.17 o
  -6  -9   5       66.57       72.08      8.93 o
  -5  -9   5      246.38      209.89     13.25 o
  -4  -9   5     1183.54     1113.44     23.62 o
  -3  -9   5      313.79      297.27     10.01 o
  -2  -9   5      220.09      216.57     10.45 o
  -1  -9   5     2089.17     2010.30     36.02 o
   0  -9   5      318.46      275.47     19.32 o
   1  -9   5      513.67      441.32     14.69 o
   2  -9   5     1153.46     1089.22     22.07 o
   3  -9   5      707.85      717.59     19.94 o
   4  -9   5        4.44        9.18      3.50 o
   5  -9   5     1345.95     1292.86     25.40 o
   6  -9   5     1210.30     1169.82     31.48 o
   7  -9   5      693.12      705.38     22.00 o
   8  -9   5        0.05        0.36      4.66 o
   9  -9   5       90.13       80.87      9.15 o
  10  -9   5     1098.81     1160.46     32.55 o
  11  -9   5      160.26      180.72     25.09 o
  12  -9   5        0.36        1.78      6.17 o
  13  -9   5        3.97        0.22      6.06 o
 -10  -8   5      239.48      273.09     12.88 o
  -9  -8   5        8.67       -0.71      4.11 o
  -8  -8   5       13.64       14.45      5.07 o
  -7  -8   5       40.90       24.08      5.00 o
  -6  -8   5       14.88       13.39      4.28 o
  -5  -8   5     1597.80     1619.42     31.26 o
  -4  -8   5     2557.19     2490.30     43.33 o
  -3  -8   5      664.69      642.26     12.67 o
  -2  -8   5     2887.22     2779.18     39.71 o
  -1  -8   5       18.93       25.71      2.93 o
   0  -8   5       17.78       22.87      2.78 o
   1  -8   5       15.69       10.20      3.51 o
   2  -8   5      111.02       89.53      4.35 o
   3  -8   5       92.12       79.17      4.03 o
   4  -8   5     1488.12     1469.11     22.90 o
   5  -8   5     1322.57     1274.27     20.63 o
   6  -8   5      508.93      503.43     11.03 o
   7  -8   5      886.41      872.69     19.23 o
   8  -8   5      688.85      713.39     17.44 o
   9  -8   5     1130.18     1150.37     24.80 o
  10  -8   5       30.19       39.36      6.14 o
  11  -8   5      684.04      663.20     23.22 o
  12  -8   5      278.29      290.83     22.03 o
  13  -8   5      106.22      108.48     16.00 o
 -11  -7   5       15.98       24.42      6.39 o
 -10  -7   5      553.07      628.37     18.64 o
  -9  -7   5      288.04      311.00     12.21 o
  -8  -7   5      176.89      198.63      9.77 o
  -7  -7   5        4.00        0.21      4.07 o
  -6  -7   5     1107.63     1094.87     35.22 o
  -5  -7   5     1813.96     1788.74     39.78 o
  -4  -7   5      273.43      233.80      8.74 o
  -3  -7   5      131.60      125.03      5.36 o
  -2  -7   5     1738.87     1580.52     24.14 o
  -1  -7   5        2.88        5.23      3.00 o
   0  -7   5      141.30      123.90      4.66 o
   1  -7   5     2172.43     2081.78     30.02 o
   2  -7   5     2975.38     3036.15     42.02 o
   3  -7   5     3846.89     3730.08     50.79 o
   4  -7   5     1072.60     1105.25     18.01 o
   5  -7   5      202.77      186.55      6.01 o
   6  -7   5       17.77       18.64      2.81 o
   7  -7   5      435.60      424.52     12.16 o
   8  -7   5      177.47      177.25      9.23 o
   9  -7   5     2120.57     2082.14     38.34 o
  10  -7   5      800.25      806.21     19.92 o
  11  -7   5       26.03       29.78      5.66 o
  12  -7   5        3.53        4.01      5.59 o
  13  -7   5       64.85       53.20      9.32 o
 -12  -6   5      369.22      424.71     18.97 o
 -11  -6   5      817.26      878.22     23.07 o
 -10  -6   5      124.03      138.29      9.04 o
  -9  -6   5        1.60        4.34      4.19 o
  -8  -6   5      250.03      281.58     10.93 o
  -7  -6   5       62.44       46.37      8.03 o
  -6  -6   5      172.95      186.09      8.42 o
  -5  -6   5     1884.60     1730.04    101.68 o
  -4  -6   5     2687.29     2572.12     70.61 o
  -3  -6   5     2158.49     2173.53     31.48 o
  -2  -6   5      125.29      114.42      4.44 o
  -1  -6   5       71.57       89.73      3.83 o
   0  -6   5     2500.78     2430.58     34.13 o
   1  -6   5     2945.49     3124.47     42.71 o
   2  -6   5       35.75       33.54      2.82 o
   3  -6   5     1523.58     1400.24     21.25 o
   4  -6   5     1225.52     1167.39     18.42 o
   5  -6   5      281.47      262.36      6.70 o
   6  -6   5     1661.88     1626.99     29.64 o
   7  -6   5     1246.22     1258.39     24.81 o
   8  -6   5     1333.96     1301.61     45.09 o
   9  -6   5       17.34       15.94      4.88 o
  10  -6   5      330.08      350.92     14.48 o
  11  -6   5      121.35      117.47      8.32 o
  12  -6   5      102.05      118.20     10.22 o
  13  -6   5       10.36       19.38      6.99 o
 -12  -5   5      138.95      129.54      9.66 o
 -11  -5   5      281.07      277.63     12.32 o
 -10  -5   5      476.23      524.99     16.03 o
  -9  -5   5      805.43      798.64     19.79 o
  -8  -5   5       13.23       23.72      4.50 o
  -7  -5   5        5.39        6.86      3.74 o
  -6  -5   5     2004.10     1873.97     63.91 o
  -5  -5   5     2055.12     1892.53    125.46 o
  -4  -5   5      299.17      297.08      7.16 o
  -3  -5   5     2355.14     2364.26     33.44 o
  -2  -5   5     1523.23     1567.68     23.22 o
  -1  -5   5      262.46      252.75      6.12 o
   0  -5   5     3360.99     3560.75     47.83 o
   1  -5   5     3189.36     3112.52     42.22 o
   2  -5   5    10846.94    10746.77    137.41 o
   3  -5   5     1688.84     1735.88     25.14 o
   4  -5   5      663.11      672.51     11.77 o
   5  -5   5      211.09      228.26      6.48 o
   6  -5   5       44.12       40.46      4.29 o
   7  -5   5       29.93       26.54      4.12 o
   8  -5   5     2638.16     2632.50     59.77 o
   9  -5   5     1786.44     1865.56     35.03 o
  10  -5   5       25.89       37.28      5.43 o
  11  -5   5      100.36       95.02      8.19 o
  12  -5   5       21.63       21.56      7.48 o
  13  -5   5       24.47       14.06      6.79 o
 -13  -4   5       19.18       44.03      6.74 o
 -12  -4   5      312.53      347.25     13.49 o
 -11  -4   5      194.52      211.32     10.47 o
 -10  -4   5      385.83      369.94     12.88 o
  -9  -4   5      100.85      105.87      7.25 o
  -8  -4   5       31.75       23.03      4.30 o
  -7  -4   5      351.62      300.33     12.14 o
  -6  -4   5        6.09        4.51      3.03 o
  -5  -4   5      445.28      414.46     11.22 o
  -4  -4   5     6297.71     6096.40     79.92 o
  -3  -4   5     4829.67     5028.78     66.33 o
  -2  -4   5      148.10      142.34      4.44 o
  -1  -4   5     3204.23     3376.98     45.31 o
   0  -4   5      437.99      442.40      8.36 o
   1  -4   5     5719.42     5878.93     76.39 o
   2  -4   5      797.59      713.11     11.91 o
   3  -4   5    14623.94    14922.96    189.37 o
   4  -4   5     2411.96     2620.62     36.08 o
   5  -4   5      598.93      607.31     13.73 o
   6  -4   5      986.98     1021.36     20.47 o
   7  -4   5     2529.46     2570.58     43.85 o
   8  -4   5      746.97      747.05     17.69 o
   9  -4   5      678.77      663.60     35.75 o
  10  -4   5      182.30      208.51      9.67 o
  11  -4   5      401.76      389.10     13.52 o
  12  -4   5       26.54       15.83      6.82 o
  13  -4   5       12.49       21.39     10.91 o
 -13  -3   5        4.75        4.80      4.86 o
 -12  -3   5       20.46       24.09      5.17 o
 -11  -3   5        2.50        5.58      3.93 o
 -10  -3   5      345.82      342.11     17.03 o
  -9  -3   5        0.73        1.21      3.25 o
  -8  -3   5        2.86        6.85      3.46 o
  -7  -3   5     1770.81     1689.68     30.86 o
  -6  -3   5     2180.43     2097.55     36.12 o
  -5  -3   5     7606.91     7895.92    102.36 o
  -4  -3   5      659.98      691.09     11.87 o
  -3  -3   5     2343.51     2342.55     32.45 o
  -2  -3   5      343.35      366.91      7.32 o
  -1  -3   5      218.58      193.04      5.81 o
   0  -3   5      861.56      875.46     13.58 o
   1  -3   5    25409.84    27117.19    340.86 o
   2  -3   5    23908.79    25567.99    371.39 o
   3  -3   5     1599.45     1856.45     31.01 o
   4  -3   5      225.85      212.41      7.02 o
   5  -3   5      968.45     1026.93     19.90 o
   6  -3   5      273.19      324.96      9.72 o
   7  -3   5      326.11      341.41     10.58 o
   8  -3   5     1515.86     1516.35     29.20 o
   9  -3   5      306.99      317.38     15.12 o
  10  -3   5      554.02      507.11     17.72 o
  11  -3   5       10.60       11.27      5.94 o
  12  -3   5       56.88       54.65      8.55 o
  13  -3   5      400.44      437.10     19.94 o
 -14  -2   5        2.02        5.71      6.29 o
 -13  -2   5      215.88      266.75     12.21 o
 -12  -2   5       62.99       68.39      7.15 o
 -11  -2   5      100.87      124.13      8.10 o
 -10  -2   5       34.35       34.01      4.93 o
  -9  -2   5      430.01      385.80     11.83 o
  -8  -2   5     1221.61     1233.00     31.97 o
  -7  -2   5        5.83       11.18      3.17 o
  -6  -2   5      376.90      377.51      8.06 o
  -5  -2   5     5061.32     5167.23     68.08 o
  -4  -2   5     3537.32     3527.26     47.23 o
  -3  -2   5     1149.21     1115.37     16.79 o
  -2  -2   5     3002.09     2983.83     40.00 o
  -1  -2   5      346.65      330.64      9.61 o
   0  -2   5     2933.04     3099.23     41.15 o
   1  -2   5      846.04      896.84     13.63 o
   2  -2   5     5065.41     5234.16     68.01 o
   3  -2   5    10546.62    11166.54    164.99 o
   4  -2   5     3367.79     3719.10     58.33 o
   5  -2   5       14.66       18.93      3.09 o
   6  -2   5        7.96       16.69      9.20 o
   7  -2   5     2150.95     2099.41     36.88 o
   8  -2   5     1139.34     1088.58     22.74 o
   9  -2   5      185.07      160.25      9.95 o
  10  -2   5      274.12      266.69     11.74 o
  11  -2   5       83.94       79.99      9.42 o
  12  -2   5       29.47       43.90     16.73 o
  13  -2   5      116.29      118.23     12.29 o
 -14  -1   5      316.68      306.13     17.15 o
 -13  -1   5      155.08      160.77      9.71 o
 -12  -1   5        0.09       -3.24      3.76 o
 -11  -1   5      179.26      181.46     10.64 o
 -10  -1   5       86.30      104.90      6.91 o
  -9  -1   5       90.20      101.24      6.44 o
  -8  -1   5     1584.06     1480.49     27.74 o
  -7  -1   5     4945.24     5015.61     66.86 o
  -6  -1   5     4779.26     4873.42     64.67 o
  -5  -1   5     3875.87     3932.30     52.44 o
  -4  -1   5     1038.24     1034.90     15.85 o
  -3  -1   5      223.11      212.61      4.97 o
  -2  -1   5      519.24      500.55      8.60 o
  -1  -1   5     2330.70     2364.95     31.86 o
   0  -1   5    14580.96    15923.13    200.90 o
   1  -1   5    17917.29    19485.15    245.58 o
   2  -1   5      802.97      631.60     16.74 o
   3  -1   5      772.66      811.62     15.67 o
   4  -1   5      300.00      287.41      8.16 o
   5  -1   5       98.48      104.39      5.24 o
   6  -1   5      141.51      140.17      6.45 o
   7  -1   5        6.72        9.15      3.59 o
   8  -1   5      899.80      874.36     19.56 o
   9  -1   5     1562.62     1554.73     30.36 o
  10  -1   5      391.40      378.66     16.66 o
  11  -1   5       50.80       55.21      8.01 o
  12  -1   5      284.72      280.66     19.33 o
  13  -1   5      104.68      114.06     12.78 o
 -14   0   5       16.31       11.56      6.87 o
 -13   0   5      184.90      185.26     21.87 o
 -12   0   5      782.69      797.70     20.09 o
 -11   0   5      405.26      384.51     12.51 o
 -10   0   5        2.94        0.21      3.11 o
  -9   0   5      549.44      534.19     18.35 o
  -8   0   5     2109.86     2108.01     30.92 o
  -7   0   5        2.17       12.55      2.42 o
  -6   0   5     2345.26     2371.85     33.27 o
  -5   0   5    12984.65    13024.65    165.69 o
  -4   0   5     1837.67     1806.26     25.36 o
  -3   0   5      489.39      514.72      9.10 o
  -2   0   5     2730.89     2866.10     38.12 o
  -1   0   5     6547.56     6791.16     87.00 o
   0   0   5     5872.38     6041.44     77.66 o
   1   0   5     4028.28     4689.34     60.99 o
   2   0   5     3295.08     3583.02     47.36 o
   3   0   5      244.18      359.86      7.71 o
   4   0   5     1320.73     1345.51     19.92 o
   5   0   5      322.37      295.11     12.01 o
   6   0   5     3112.29     3135.72     43.52 o
   7   0   5     1550.64     1487.03     28.10 o
   8   0   5     1012.53      945.39     20.59 o
   9   0   5        4.42        3.24      7.27 o
  10   0   5      112.15      114.34     10.54 o
  11   0   5       74.10       57.38      8.85 o
  12   0   5      216.56      197.69     14.15 o
  13   0   5      209.35      213.17     18.44 o
 -14   1   5      218.69      244.99     15.17 o
 -13   1   5      561.46      541.80     16.26 o
 -12   1   5       93.30       92.25      7.26 o
 -11   1   5      408.10      425.16     27.72 o
 -10   1   5      291.20      313.59     10.61 o
  -9   1   5        0.65        0.83      3.00 o
  -8   1   5      833.72      783.60     22.89 o
  -7   1   5     3821.38     3889.74     52.74 o
  -6   1   5     9438.08     9710.12    124.82 o
  -5   1   5      633.29      715.71     13.48 o
  -4   1   5      135.59       87.63      5.56 o
  -3   1   5      364.84      399.93      9.09 o
  -2   1   5     1408.28     1649.08     35.19 o
  -1   1   5      169.64      159.53      4.88 o
   0   1   5     9483.39     9854.60    125.42 o
   1   1   5     9107.96     9521.44    121.37 o
   2   1   5      107.45      133.68      3.97 o
   3   1   5      150.15      125.28      3.94 o
   4   1   5      275.84      262.81      6.15 o
   5   1   5     4245.37     4254.70     57.27 o
   6   1   5       44.54       39.46      4.14 o
   7   1   5      485.16      484.94     13.03 o
   8   1   5     2451.55     2503.78     64.44 o
   9   1   5     1224.99     1166.23     31.77 o
  10   1   5      306.08      294.17     14.99 o
  11   1   5      549.92      554.90     21.77 o
  12   1   5      114.75      119.21     12.28 o
 -14   2   5       30.50       44.07      8.19 o
 -13   2   5      357.61      390.41     17.41 o
 -12   2   5      589.37      600.51     16.49 o
 -11   2   5      958.80      911.42     26.61 o
 -10   2   5      277.97      263.64      9.45 o
  -9   2   5      251.81      261.82      7.77 o
  -8   2   5       14.94       10.73      2.59 o
  -7   2   5      279.16      283.29     11.18 o
  -6   2   5     3485.66     3544.84     47.87 o
  -5   2   5     8745.16     8576.09    110.15 o
  -4   2   5        9.67        7.12      1.18 o
  -3   2   5     1005.70     1243.57     21.59 o
  -2   2   5      590.68      580.45     11.65 o
  -1   2   5     7446.85     7863.28    100.60 o
   0   2   5      962.79      915.36     13.94 o
   1   2   5      184.07      203.78      4.96 o
   2   2   5     2673.36     2758.61     37.62 o
   3   2   5     3453.00     3849.98     51.60 o
   4   2   5      220.27      193.71      5.59 o
   5   2   5     3402.58     3458.80     47.65 o
   6   2   5    11011.75    10930.92    162.95 o
   7   2   5     2771.92     2794.49     47.50 o
   8   2   5      119.14      116.81      9.87 o
   9   2   5      569.89      559.37     20.42 o
  10   2   5        7.41       10.14      8.83 o
  11   2   5       74.64       78.16     12.42 o
  12   2   5      196.53      206.85     15.18 o
 -15   3   5      174.28      176.97     13.54 o
 -14   3   5       69.12       53.44      8.85 o
 -13   3   5      112.81      119.23     10.58 o
 -12   3   5      260.46      283.73     23.01 o
 -11   3   5      119.21      120.56     11.33 o
 -10   3   5      164.16      156.87      6.20 o
  -9   3   5      111.60      120.01      6.82 o
  -8   3   5      320.34      284.18     14.10 o
  -7   3   5     3004.78     2992.76     41.56 o
  -6   3   5      858.74      768.59     16.69 o
  -5   3   5       97.22       85.42      3.30 o
  -4   3   5       35.08       52.18      3.58 o
  -3   3   5        2.99       26.60     17.56 o
  -2   3   5     1684.33     1752.38     24.46 o
  -1   3   5     1544.73     1619.42     22.92 o
   0   3   5     8517.68     8878.58    113.71 o
   1   3   5    11292.52    11466.10    146.23 o
   2   3   5     4785.32     5034.95     66.39 o
   3   3   5      144.79      145.37      4.83 o
   4   3   5      491.37      475.08      9.77 o
   5   3   5     2082.02     1941.71     71.15 o
   6   3   5      115.79      118.50      5.38 o
   7   3   5      916.85      864.26     25.04 o
   8   3   5     1756.47     1700.96     41.47 o
   9   3   5      246.46      233.59     30.24 o
  10   3   5       21.63       14.13      7.09 o
  11   3   5       99.73       88.36     10.98 o
  12   3   5      207.30      195.40     22.39 o
 -15   4   5       64.57       67.26      9.60 o
 -14   4   5      108.32      127.78     11.54 o
 -13   4   5      672.54      686.48     23.19 o
 -12   4   5      216.92      186.91     11.70 o
 -11   4   5        4.96       12.17      3.83 o
 -10   4   5      237.41      227.87      7.39 o
  -9   4   5      790.90      731.48     13.96 o
  -8   4   5      124.56      123.52      5.10 o
  -7   4   5      533.61      465.61      9.66 o
  -6   4   5       86.57       92.34      3.88 o
  -5   4   5      423.27      451.67      8.65 o
  -4   4   5     5366.39     6114.45     95.47 o
  -3   4   5     1997.31     2199.44     30.43 o
  -2   4   5     6395.19     6505.72     84.23 o
  -1   4   5     6435.39     6615.62     85.74 o
   0   4   5     2906.97     2878.31     39.29 o
   1   4   5       72.78       86.32      3.70 o
   2   4   5     2538.40     2494.47     35.09 o
   3   4   5       92.64       94.86      4.20 o
   4   4   5      565.04      562.78     11.33 o
   5   4   5     3299.92     3266.68     46.08 o
   6   4   5     3473.94     3415.64     48.45 o
   7   4   5     2091.32     2006.79     52.16 o
   8   4   5       90.66       76.60      8.96 o
   9   4   5      187.33      170.17     12.49 o
  10   4   5       16.29        8.98      6.95 o
  11   4   5        0.04        1.23      7.16 o
 -15   5   5       43.82       58.02      8.95 o
 -14   5   5      130.60      143.44     25.98 o
 -13   5   5      167.14      173.62     11.74 o
 -12   5   5      155.70      159.67     10.98 o
 -11   5   5       26.62       23.28      4.36 o
 -10   5   5      454.10      440.14     12.04 o
  -9   5   5      543.49      535.44     15.03 o
  -8   5   5     3123.39     3146.58     44.86 o
  -7   5   5     1957.18     1942.89     28.67 o
  -6   5   5      119.43      133.55      4.63 o
  -5   5   5     4411.62     4563.71     60.69 o
  -4   5   5       51.02       52.13      2.90 o
  -3   5   5     4084.03     4048.81     53.99 o
  -2   5   5      302.49      325.63      7.09 o
  -1   5   5     2547.38     2459.02     34.29 o
   0   5   5     4077.82     4174.06     55.93 o
   1   5   5     4336.85     4141.24     55.81 o
   2   5   5      831.51      801.06     14.15 o
   3   5   5      931.13      917.27     15.98 o
   4   5   5      850.74      837.90     15.29 o
   5   5   5      553.69      534.49     11.75 o
   6   5   5        2.38        4.46      3.67 o
   7   5   5     1424.51     1436.10     36.69 o
   8   5   5      439.91      419.50     17.89 o
   9   5   5       72.60       61.96      9.15 o
  10   5   5       11.95        6.10      7.32 o
  11   5   5       35.91       58.11     13.20 o
 -15   6   5       24.94       11.50      6.56 o
 -14   6   5      270.73      234.03     13.94 o
 -13   6   5      165.49      172.84     17.51 o
 -12   6   5       97.31       91.49      6.98 o
 -11   6   5        3.49        0.26      3.25 o
 -10   6   5      440.20      439.96     19.75 o
  -9   6   5     1274.11     1273.76     44.31 o
  -8   6   5     1555.31     1451.06     20.83 o
  -7   6   5      565.21      561.92     10.14 o
  -6   6   5      110.45       91.76      3.82 o
  -5   6   5      850.05      859.38     15.42 o
  -4   6   5       94.09       96.27      4.05 o
  -3   6   5     4116.35     4130.60     55.48 o
  -2   6   5     9838.62     9899.37    127.44 o
  -1   6   5     3139.81     3279.71     45.05 o
   0   6   5       61.94       66.58      3.76 o
   1   6   5      674.79      694.07     22.24 o
   2   6   5      368.93      343.12      8.51 o
   3   6   5      287.14      290.74      7.98 o
   4   6   5     1608.31     1559.10     25.03 o
   5   6   5      490.56      519.40     15.15 o
   6   6   5     2288.77     2391.26     42.96 o
   7   6   5      132.97      113.79     12.94 o
   8   6   5       23.68       19.29      6.94 o
   9   6   5       31.87       34.26      8.37 o
  10   6   5       15.98       12.26      7.84 o
 -14   7   5       21.24       35.02      9.61 o
 -13   7   5       68.97       69.50      8.37 o
 -12   7   5       27.14       21.94      5.89 o
 -11   7   5      102.61      113.14      6.50 o
 -10   7   5      346.19      344.00     10.01 o
  -9   7   5      217.67      200.90      7.68 o
  -8   7   5     1310.22     1294.32     19.30 o
  -7   7   5     3298.46     3171.72     44.02 o
  -6   7   5      135.07      117.66      4.85 o
  -5   7   5       33.15       34.54      3.12 o
  -4   7   5     1505.69     1618.80     24.41 o
  -3   7   5      684.20      638.61     11.94 o
  -2   7   5     1180.08     1233.46     19.69 o
  -1   7   5     3223.52     3310.41     45.95 o
   0   7   5     5488.44     5772.05     76.90 o
   1   7   5      472.98      451.70     10.10 o
   2   7   5       13.89       19.80      3.22 o
   3   7   5      655.88      635.58     13.15 o
   4   7   5      545.10      534.10     12.13 o
   5   7   5      133.40      131.19      7.75 o
   6   7   5      247.09      260.97     15.44 o
   7   7   5      135.85      132.01     11.17 o
   8   7   5       48.93       49.88      8.36 o
   9   7   5      268.57      284.33     16.82 o
 -14   8   5       37.10       39.50      8.57 o
 -13   8   5       29.24       34.01      5.02 o
 -12   8   5       43.56       41.39      4.93 o
 -11   8   5        0.13        2.21      4.33 o
 -10   8   5      466.53      468.37     11.99 o
  -9   8   5     1354.50     1383.87     23.97 o
  -8   8   5      276.71      283.83      8.85 o
  -7   8   5      501.13      516.73     11.23 o
  -6   8   5     1569.84     1557.12     24.38 o
  -5   8   5      118.81      120.95      8.44 o
  -4   8   5       78.12       68.51      4.03 o
  -3   8   5     2429.95     2389.07     57.28 o
  -2   8   5     3128.53     3119.09     43.91 o
  -1   8   5     1377.90     1395.46     22.48 o
   0   8   5      621.63      588.67     12.20 o
   1   8   5      617.02      631.13     13.00 o
   2   8   5      230.29      205.26      7.23 o
   3   8   5      277.86      240.42     10.00 o
   4   8   5      347.28      321.82     11.33 o
   5   8   5     1601.87     1635.47     32.36 o
   6   8   5      856.96      847.21     30.77 o
   7   8   5       39.66       33.93      8.24 o
   8   8   5      162.86      157.37     22.18 o
   9   8   5       54.95       49.86      9.71 o
 -14   9   5       19.76       16.42      9.77 o
 -13   9   5       41.90       40.48      6.48 o
 -12   9   5       13.28       20.53      5.24 o
 -11   9   5       77.59       66.46      7.21 o
 -10   9   5       11.01       15.96      5.21 o
  -9   9   5      418.71      415.16     18.06 o
  -8   9   5     2119.29     2094.52     53.02 o
  -7   9   5     1597.88     1542.65     30.63 o
  -6   9   5       49.58       51.59      4.59 o
  -5   9   5       16.95       20.95      3.16 o
  -4   9   5       14.48       20.81      3.02 o
  -3   9   5        8.31        5.19      2.58 o
  -2   9   5      121.82      134.64      7.87 o
  -1   9   5     1938.05     1892.61     29.17 o
   0   9   5      893.29      878.36     19.56 o
   1   9   5       16.02       12.64      3.28 o
   2   9   5        8.71        8.09      3.25 o
   3   9   5     1012.37      989.10     21.51 o
   4   9   5     1281.83     1219.97     26.12 o
   5   9   5      111.22      100.58      7.95 o
   6   9   5      241.58      238.01     11.24 o
   7   9   5      103.80      106.45     11.27 o
   8   9   5      103.08      115.96     12.42 o
 -14  10   5        2.47        3.46      5.31 o
 -13  10   5       26.41       27.98      5.92 o
 -12  10   5      113.17      111.78      8.68 o
 -11  10   5      440.40      436.10     23.70 o
 -10  10   5      348.78      370.43     13.47 o
  -9  10   5        1.52        1.45      4.35 o
  -8  10   5       42.25       47.02      6.04 o
  -7  10   5      475.19      440.95     13.89 o
  -6  10   5      244.21      258.42      8.65 o
  -5  10   5       24.58       19.84      4.32 o
  -4  10   5       11.56       10.30      3.73 o
  -3  10   5       53.72       79.99      9.47 o
  -2  10   5     2650.85     2706.67     46.79 o
  -1  10   5      570.95      548.74     14.81 o
   0  10   5        8.83       10.79      4.13 o
   1  10   5        3.70        6.40      3.86 o
   2  10   5        1.48       -3.51      3.51 o
   3  10   5      104.74      130.48     10.32 o
   4  10   5      391.76      395.07     13.63 o
   5  10   5     1351.08     1351.37     37.01 o
   6  10   5      381.19      398.91     14.66 o
   7  10   5       19.44       15.96      7.92 o
 -13  11   5        4.67        0.65      4.85 o
 -12  11   5        9.79       12.75      5.18 o
 -11  11   5        9.10       14.45      4.86 o
 -10  11   5       87.81      104.55      8.36 o
  -9  11   5      258.36      294.55     12.18 o
  -8  11   5       93.20       88.39      7.86 o
  -7  11   5        5.67       12.17      4.46 o
  -6  11   5      140.08      153.95     13.50 o
  -5  11   5     1151.26     1147.52     24.38 o
  -4  11   5      602.31      604.33     16.03 o
  -3  11   5       20.88       16.97      4.38 o
  -2  11   5      280.63      287.84     11.05 o
  -1  11   5      366.30      368.88     12.46 o
   0  11   5       84.02       72.92      6.57 o
   1  11   5      493.58      477.03     14.48 o
   2  11   5      342.62      353.23     12.53 o
   3  11   5      323.05      319.00     15.46 o
   4  11   5      441.80      461.02     19.36 o
   5  11   5        0.84        5.66      6.61 o
   6  11   5      140.45      116.92     31.64 o
 -13  12   5        2.54       -0.15      5.09 o
 -12  12   5       93.18      102.40     10.23 o
 -11  12   5       54.37       53.20      7.12 o
 -10  12   5      329.99      349.30     13.74 o
  -9  12   5        1.08       -4.31      4.54 o
  -8  12   5       98.43       80.31      9.80 o
  -7  12   5       12.41        6.02      4.80 o
  -6  12   5      114.61      113.98      8.63 o
  -5  12   5       43.31       44.97      7.55 o
  -4  12   5       58.16       57.85      6.26 o
  -3  12   5      455.99      466.52     14.42 o
  -2  12   5      376.76      371.78     12.87 o
  -1  12   5        3.13        5.19      4.26 o
   0  12   5       53.71       69.57      6.99 o
   1  12   5      202.12      199.45     10.05 o
   2  12   5        0.97       -0.49      8.26 o
   3  12   5      204.39      204.21     13.70 o
   4  12   5      513.07      538.71     21.78 o
   5  12   5      221.82      248.25     32.05 o
 -12  13   5        4.36       16.50      5.89 o
 -11  13   5       58.73       52.54      8.32 o
 -10  13   5       13.93       16.60      5.69 o
  -9  13   5      228.30      254.72     12.50 o
  -8  13   5       56.08       74.51      8.72 o
  -7  13   5      144.99      153.25     10.18 o
  -6  13   5        3.26        4.65      6.60 o
  -5  13   5      413.20      419.35     18.26 o
  -4  13   5      372.88      365.35     16.78 o
  -3  13   5       23.08       19.57      5.32 o
  -2  13   5      427.50      469.95     15.30 o
  -1  13   5      153.41      142.08      9.26 o
   0  13   5        4.82       -1.97      4.65 o
   1  13   5      132.29      139.45     11.69 o
   2  13   5      377.46      350.54     17.33 o
   3  13   5      509.32      541.21     22.15 o
   4  13   5        0.54        7.51     14.65 o
 -11  14   5        0.75       -3.05      5.26 o
 -10  14   5       69.91       72.49      8.47 o
  -9  14   5       94.13      121.34     14.30 o
  -8  14   5       86.91       91.51      9.12 o
  -7  14   5       72.45       94.50     12.94 o
  -6  14   5       59.23       83.06     11.22 o
  -5  14   5        1.77        3.58      6.07 o
  -4  14   5      382.55      392.01     18.40 o
  -3  14   5      742.60      781.25     26.51 o
  -2  14   5      196.70      207.20     12.18 o
  -1  14   5        1.41        2.32      4.92 o
   0  14   5        3.48        6.98      8.88 o
   1  14   5        9.34        7.97     12.05 o
   2  14   5        0.96        1.82      7.00 o
  -9  15   5       43.13       40.31      7.33 o
  -8  15   5      143.82      158.24     13.78 o
  -7  15   5       86.68      106.22     11.68 o
  -6  15   5        4.80        7.47      6.78 o
  -5  15   5      248.95      263.36     27.22 o
  -4  15   5      145.23      152.68     13.41 o
  -3  15   5       60.82       63.27     10.21 o
  -2  15   5      212.11      221.20     14.84 o
  -1  15   5       94.91      116.40     10.79 o
   0  15   5        0.91        0.89      9.87 o
  -7  16   5        5.94       17.12     12.73 o
  -6  16   5        7.19        9.14      7.16 o
  -5  16   5        0.17        0.65      6.51 o
  -4  16   5       76.05       81.13     11.49 o
  -3  16   5      142.47      146.12     13.55 o
   1 -16   6       25.96       27.90      8.32 o
   2 -16   6       63.34       88.79     13.66 o
   3 -16   6        5.77        7.54      5.72 o
   4 -16   6      395.82      412.93     15.86 o
   5 -16   6      221.52      268.18     24.31 o
   6 -16   6        1.11       -3.89      8.36 o
  -2 -15   6       55.54       67.78     10.14 o
  -1 -15   6        9.31       13.18     10.34 o
   0 -15   6        0.97        9.22      6.82 o
   1 -15   6       10.29       14.63      6.76 o
   2 -15   6       11.53       11.88      5.44 o
   3 -15   6      388.42      388.19     14.51 o
   4 -15   6      122.08      111.45      9.11 o
   5 -15   6       32.10       45.80     11.43 o
   6 -15   6       90.07       97.04     11.23 o
   7 -15   6       46.61       47.75     13.66 o
   8 -15   6       14.81       16.00      7.71 o
  -4 -14   6       77.93       97.71     17.09 o
  -3 -14   6      160.43      191.79     32.42 o
  -2 -14   6       66.48       73.58     10.18 o
  -1 -14   6        0.42       -0.40      5.87 o
   0 -14   6       31.33       35.93     13.35 o
   1 -14   6        3.17        3.81      4.35 o
   2 -14   6        1.24       -1.47      4.24 o
   3 -14   6      185.16      211.90     10.82 o
   4 -14   6      584.60      584.98     20.57 o
   5 -14   6      352.75      350.27     17.11 o
   6 -14   6        3.98       17.05      7.01 o
   7 -14   6       96.88       95.50     11.09 o
   8 -14   6        0.33       -5.97      5.97 o
   9 -14   6       19.42        9.97      7.16 o
  -5 -13   6      202.13      187.48     14.47 o
  -4 -13   6       31.05       36.74     10.96 o
  -3 -13   6       52.80       66.16      9.54 o
  -2 -13   6      150.55      139.66     12.62 o
  -1 -13   6       84.51       88.68      9.95 o
   0 -13   6      221.88      220.40     10.42 o
   1 -13   6      251.77      257.43     11.08 o
   2 -13   6      381.68      395.90     13.46 o
   3 -13   6        7.52       11.42      4.67 o
   4 -13   6       66.72       77.15      7.17 o
   5 -13   6      153.37      143.76     12.30 o
   6 -13   6       94.18      103.83     10.47 o
   7 -13   6        8.26        7.19      7.69 o
   8 -13   6        4.32       -2.49      6.02 o
   9 -13   6       33.66       31.08      7.86 o
  10 -13   6       23.52       22.85      8.14 o
  -7 -12   6      124.38      137.96     16.57 o
  -6 -12   6       20.88       15.30     10.23 o
  -5 -12   6      174.82      187.00     17.92 o
  -4 -12   6     1230.79     1256.20     58.34 o
  -3 -12   6      583.04      542.14     21.09 o
  -2 -12   6        0.17        8.74      5.56 o
  -1 -12   6       82.88       65.09      8.46 o
   0 -12   6        0.86       -0.32      3.80 o
   1 -12   6       36.84       40.34      5.71 o
   2 -12   6      288.67      277.60     10.98 o
   3 -12   6     1169.23     1133.91     26.08 o
   4 -12   6      238.71      256.83     10.62 o
   5 -12   6        4.29        4.21      3.74 o
   6 -12   6        3.75        1.78      6.08 o
   7 -12   6       60.93       58.48      8.74 o
   8 -12   6      231.18      233.66     14.34 o
   9 -12   6        0.31       -0.87      5.76 o
  10 -12   6        5.73        0.20      6.86 o
  11 -12   6       53.90       53.45      9.64 o
  -8 -11   6        3.33       13.51      9.97 o
  -7 -11   6       48.04       49.11      9.00 o
  -6 -11   6       80.17       93.65     11.17 o
  -5 -11   6      364.11      366.49     17.31 o
  -4 -11   6        3.06        7.32      5.82 o
  -3 -11   6      709.47      710.97     23.77 o
  -2 -11   6      512.00      503.06     22.18 o
  -1 -11   6      195.13      188.66      8.90 o
   0 -11   6        3.34        5.83      5.70 o
   1 -11   6      523.26      527.07     14.71 o
   2 -11   6     1744.90     1641.81     31.80 o
   3 -11   6        2.07        3.72      3.66 o
   4 -11   6       57.73       51.14      5.51 o
   5 -11   6       89.03       79.80      6.54 o
   6 -11   6       20.67       16.99      5.69 o
   7 -11   6        0.84       -4.47      4.47 o
   8 -11   6      320.01      358.27     16.79 o
   9 -11   6      608.57      611.31     23.59 o
  10 -11   6       78.00       85.69     10.21 o
  11 -11   6       13.95       12.25      7.01 o
  12 -11   6        1.71       -6.51      6.51 o
  -9 -10   6        3.77        4.82      6.39 o
  -8 -10   6        1.05        6.33      6.23 o
  -7 -10   6       78.16       91.93     10.32 o
  -6 -10   6       20.17       18.52      8.78 o
  -5 -10   6      247.82      254.41     25.82 o
  -4 -10   6     2368.62     2370.80    111.23 o
  -3 -10   6      951.19      941.50     33.25 o
  -2 -10   6        0.95        0.18      3.57 o
  -1 -10   6       87.10       86.87     11.95 o
   0 -10   6      269.11      247.45      9.62 o
   1 -10   6     1190.71     1141.20     23.77 o
   2 -10   6      624.02      544.46     17.58 o
   3 -10   6     1196.60     1228.54     25.11 o
   4 -10   6     1088.68     1046.73     22.37 o
   5 -10   6        7.26        6.10      3.74 o
   6 -10   6        0.57       -4.22      4.22 o
   7 -10   6      381.28      387.53     16.27 o
   8 -10   6      484.81      448.15     18.29 o
   9 -10   6       34.72       30.77      7.79 o
  10 -10   6      116.37      121.99     11.50 o
  11 -10   6       21.88       29.91      7.58 o
  12 -10   6        4.27       17.62      6.82 o
 -10  -9   6      226.34      254.86     14.84 o
  -9  -9   6       52.71       78.02      7.99 o
  -8  -9   6      354.25      351.01     18.68 o
  -7  -9   6      371.95      337.73     12.61 o
  -6  -9   6      173.09      174.96      9.19 o
  -5  -9   6      301.11      275.95     13.89 o
  -4  -9   6       61.34       58.22      7.72 o
  -3  -9   6      843.34      809.27     35.08 o
  -2  -9   6      202.87      202.52      6.74 o
  -1  -9   6      349.47      313.80      8.31 o
   0  -9   6       33.07       32.23      4.42 o
   1  -9   6      873.73      812.35     25.08 o
   2  -9   6     1130.21     1101.65     22.54 o
   3  -9   6      589.25      556.45     14.20 o
   4  -9   6       48.90       59.59      5.12 o
   5  -9   6      361.23      367.02     15.49 o
   6  -9   6      541.95      532.89     18.22 o
   7  -9   6        0.67       -3.57      4.22 o
   8  -9   6      958.43      977.77     29.77 o
   9  -9   6     1435.64     1468.55     38.17 o
  10  -9   6      525.32      530.35     20.35 o
  11  -9   6       48.00       40.57      7.89 o
  12  -9   6       34.22       21.56      7.35 o
 -10  -8   6        8.91       14.93      5.37 o
  -9  -8   6       12.88       12.72      5.40 o
  -8  -8   6        3.66        1.20      4.10 o
  -7  -8   6        1.54        0.70      5.43 o
  -6  -8   6       16.75       23.17      5.02 o
  -5  -8   6     1130.10     1138.53     24.20 o
  -4  -8   6      906.85      892.04     20.14 o
  -3  -8   6        4.17        7.30      2.56 o
  -2  -8   6      147.72      130.04      6.10 o
  -1  -8   6       40.13       34.12      3.37 o
   0  -8   6      724.40      684.43     24.63 o
   1  -8   6       19.75       26.20      4.77 o
   2  -8   6        4.90        6.82      2.45 o
   3  -8   6     1555.31     1493.63     26.68 o
   4  -8   6     2710.09     2680.62     38.53 o
   5  -8   6       93.12       95.43      4.83 o
   6  -8   6      365.92      342.27     10.76 o
   7  -8   6     1528.07     1540.74     29.69 o
   8  -8   6       28.00       24.42      4.66 o
   9  -8   6       47.35       49.01      6.80 o
  10  -8   6      534.17      541.54     16.19 o
  11  -8   6       82.13       85.34     10.13 o
  12  -8   6       15.19       20.29      6.71 o
  13  -8   6       31.85       26.29     10.70 o
 -11  -7   6      364.93      395.54     15.29 o
 -10  -7   6      217.36      248.50     12.33 o
  -9  -7   6       28.18       26.81      6.78 o
  -8  -7   6       22.87       36.29      5.55 o
  -7  -7   6      519.48      529.51     22.24 o
  -6  -7   6     1013.09     1002.90     38.40 o
  -5  -7   6       72.77       77.83      6.02 o
  -4  -7   6      266.06      259.83      9.26 o
  -3  -7   6       45.86       54.62      3.80 o
  -2  -7   6      303.99      306.99      7.88 o
  -1  -7   6        0.68        2.89      4.86 o
   0  -7   6     3701.15     3585.36     49.30 o
   1  -7   6     4986.55     5039.72     67.36 o
   2  -7   6     3714.01     3707.79     50.79 o
   3  -7   6      446.69      458.67      9.80 o
   4  -7   6      251.90      239.21      6.81 o
   5  -7   6       16.69       22.76      2.83 o
   6  -7   6      345.26      338.32     11.26 o
   7  -7   6      890.05      929.32     20.49 o
   8  -7   6      375.62      380.97     12.36 o
   9  -7   6     1099.02     1077.48     29.00 o
  10  -7   6      111.00      119.48      8.34 o
  11  -7   6       10.17       14.78      4.95 o
  12  -7   6       19.37       27.18      7.71 o
  13  -7   6        5.84        6.38      6.86 o
 -12  -6   6      448.26      483.12     17.00 o
 -11  -6   6       25.66       34.31      6.13 o
 -10  -6   6       96.08      100.32      8.19 o
  -9  -6   6       49.31       41.03      5.73 o
  -8  -6   6       80.19       64.15      6.46 o
  -7  -6   6      443.29      439.88     13.44 o
  -6  -6   6     1699.51     1655.66     31.47 o
  -5  -6   6      735.19      703.37     16.54 o
  -4  -6   6     2214.19     2219.35     32.56 o
  -3  -6   6      560.83      520.19     10.58 o
  -2  -6   6      267.85      274.46      7.13 o
  -1  -6   6     4479.05     4414.10     59.38 o
   0  -6   6     1910.81     2045.11     29.60 o
   1  -6   6      845.47      853.88     14.58 o
   2  -6   6     3535.57     3636.47     49.49 o
   3  -6   6     4135.33     4111.17     55.54 o
   4  -6   6       37.89       41.07      3.04 o
   5  -6   6     2258.48     2175.33     37.51 o
   6  -6   6      263.98      278.55     21.11 o
   7  -6   6      165.71      169.64      8.04 o
   8  -6   6      207.61      196.65      9.03 o
   9  -6   6      102.99      110.29      7.58 o
  10  -6   6      153.68      154.61      8.98 o
  11  -6   6       17.21       12.98      4.89 o
  12  -6   6       67.32       72.79      7.77 o
  13  -6   6       17.08       12.98      8.47 o
 -12  -5   6       66.99       91.52      8.58 o
 -11  -5   6      240.86      244.54     21.05 o
 -10  -5   6       53.18       65.91      6.87 o
  -9  -5   6      110.95       84.29      7.03 o
  -8  -5   6        1.93       -3.51      3.51 o
  -7  -5   6     3018.20     2936.38     50.39 o
  -6  -5   6     2045.08     2023.66     36.35 o
  -5  -5   6      389.40      377.36     10.97 o
  -4  -5   6      192.49      187.05      5.86 o
  -3  -5   6      376.17      336.29      9.04 o
  -2  -5   6     1159.39     1132.64     18.04 o
  -1  -5   6      309.15      272.43      7.32 o
   0  -5   6     8981.57     9065.79    116.85 o
   1  -5   6    10048.19    10085.77    129.53 o
   2  -5   6     4554.81     4469.92     59.56 o
   3  -5   6     1946.80     1923.05     27.78 o
   4  -5   6      180.38      185.72      7.15 o
   5  -5   6       20.96       27.83      4.70 o
   6  -5   6       31.45       35.62      5.11 o
   7  -5   6      110.93       99.60      6.65 o
   8  -5   6     1517.62     1516.49     29.65 o
   9  -5   6      566.24      573.40     15.91 o
  10  -5   6       65.14       57.50      6.37 o
  11  -5   6      112.70      110.46      8.41 o
  12  -5   6      120.16      119.73     11.51 o
  13  -5   6      120.49      106.47     11.78 o
 -13  -4   6       86.50      109.12      9.11 o
 -12  -4   6      134.53      134.83      9.44 o
 -11  -4   6       22.87       38.84      5.81 o
 -10  -4   6      104.76       89.31      7.29 o
  -9  -4   6        1.88       -3.24      3.24 o
  -8  -4   6      943.52      827.57     19.33 o
  -7  -4   6      120.03      110.27      9.97 o
  -6  -4   6     1216.91     1114.45     67.31 o
  -5  -4   6     5820.92     5831.24     77.20 o
  -4  -4   6     4716.20     4700.21     62.83 o
  -3  -4   6      259.25      318.11      7.34 o
  -2  -4   6     2080.73     2092.32     29.79 o
  -1  -4   6     5612.76     5589.95     73.30 o
   0  -4   6      109.95      118.21      4.51 o
   1  -4   6     2779.53     2757.05     37.82 o
   2  -4   6     9879.69     9887.08    126.81 o
   3  -4   6      248.62      219.46      5.47 o
   4  -4   6       11.98        8.89      2.73 o
   5  -4   6      547.79      556.00     13.30 o
   6  -4   6     1267.09     1247.97     24.37 o
   7  -4   6     2011.99     1944.77     35.19 o
   8  -4   6        0.57        5.49      4.05 o
   9  -4   6      180.53      183.37      9.08 o
  10  -4   6        1.77        2.50      4.02 o
  11  -4   6        0.98        1.08      4.20 o
  12  -4   6        2.33        0.48      6.57 o
  13  -4   6      404.53      405.32     59.85 o
 -13  -3   6        9.32        7.58      5.04 o
 -12  -3   6        3.31        3.19      4.03 o
 -11  -3   6       25.45       18.86      4.71 o
 -10  -3   6      318.71      316.52     11.48 o
  -9  -3   6       81.04       85.63      6.57 o
  -8  -3   6     1179.41     1181.76     24.27 o
  -7  -3   6     2446.39     2301.87     39.96 o
  -6  -3   6     1890.53     1743.70     57.81 o
  -5  -3   6      678.69      639.03     11.75 o
  -4  -3   6     1384.01     1334.61     20.38 o
  -3  -3   6       57.19       32.19      2.61 o
  -2  -3   6       45.90       33.00      2.54 o
  -1  -3   6     2172.03     2232.63     31.08 o
   0  -3   6     1153.60     1093.44     16.70 o
   1  -3   6    17360.77    18509.45    233.90 o
   2  -3   6      690.34      665.77     11.27 o
   3  -3   6      308.94      303.55      8.35 o
   4  -3   6       45.59       62.55      4.75 o
   5  -3   6      466.32      400.06     10.83 o
   6  -3   6     1032.51      987.51     20.55 o
   7  -3   6     2622.12     2426.18    159.29 o
   8  -3   6     2226.09     2270.27     40.68 o
   9  -3   6      119.78      111.26     10.67 o
  10  -3   6      105.68       84.08      7.36 o
  11  -3   6       11.58        7.70      5.61 o
  12  -3   6      501.22      466.57     50.29 o
  13  -3   6       17.39       17.82      8.10 o
 -13  -2   6      187.69      213.81     14.33 o
 -12  -2   6       90.37       99.75      7.93 o
 -11  -2   6      212.65      233.39     10.60 o
 -10  -2   6       17.96       19.26      4.35 o
  -9  -2   6      522.99      511.85     14.05 o
  -8  -2   6      106.79       85.96      6.25 o
  -7  -2   6       29.19       28.34      3.96 o
  -6  -2   6      758.42      723.83     12.87 o
  -5  -2   6     4936.98     4864.81     64.63 o
  -4  -2   6     2253.57     2311.23     32.37 o
  -3  -2   6     2488.75     2694.91     36.94 o
  -2  -2   6     5409.82     5935.78     77.18 o
  -1  -2   6     1276.38     1256.27     18.60 o
   0  -2   6       44.95       36.11      2.39 o
   1  -2   6     3224.26     3292.03     44.01 o
   2  -2   6     3305.22     3400.44     45.44 o
   3  -2   6      398.09      360.33      9.25 o
   4  -2   6      594.22      602.69     13.47 o
   5  -2   6      297.31      337.50      9.79 o
   6  -2   6     5186.49     4945.99    157.96 o
   7  -2   6     4378.24     4440.76    102.18 o
   8  -2   6        1.61        5.86      3.90 o
   9  -2   6      257.68      277.90     13.90 o
  10  -2   6      351.99      311.96     11.90 o
  11  -2   6       35.78       31.11      7.86 o
  12  -2   6      362.20      349.16     17.73 o
  13  -2   6      608.40      640.41     27.28 o
 -14  -1   6      212.48      225.78     15.32 o
 -13  -1   6       21.02       20.09      7.31 o
 -12  -1   6       71.03       78.68      7.17 o
 -11  -1   6       40.50       46.53      5.65 o
 -10  -1   6        7.55        6.85      3.73 o
  -9  -1   6      226.76      225.49      9.04 o
  -8  -1   6     2156.44     2153.05     37.69 o
  -7  -1   6     2137.59     2181.49     51.10 o
  -6  -1   6      120.77      119.12      5.06 o
  -5  -1   6      472.87      461.32      9.08 o
  -4  -1   6        0.53        6.82      1.74 o
  -3  -1   6       47.30       74.09      4.48 o
  -2  -1   6       45.61       37.06      2.38 o
  -1  -1   6     1226.49     1231.45     18.10 o
   0  -1   6     2874.69     2624.97     35.57 o
   1  -1   6      345.12      242.87      5.34 o
   2  -1   6     5707.72     5932.70     77.05 o
   3  -1   6      929.07      995.32     18.85 o
   4  -1   6     1266.47     1307.44     23.95 o
   5  -1   6     1985.94     1940.28     33.84 o
   6  -1   6       48.14       44.74      4.75 o
   7  -1   6     2824.84     2857.61     48.54 o
   8  -1   6     3357.04     3179.71     61.86 o
   9  -1   6     1930.12     1868.18     35.53 o
  10  -1   6       88.73      100.15      9.97 o
  11  -1   6      142.07      141.19     12.15 o
  12  -1   6       83.45       65.54     10.28 o
 -14   0   6      177.09      207.11     14.49 o
 -13   0   6      579.67      585.74     22.20 o
 -12   0   6      578.20      601.36     21.70 o
 -11   0   6       32.61       26.87      4.71 o
 -10   0   6      108.58      105.26      6.85 o
  -9   0   6      958.17      933.27     20.11 o
  -8   0   6       28.13       32.90      3.27 o
  -7   0   6     4418.06     4410.90     59.51 o
  -6   0   6     5223.83     5270.83     69.72 o
  -5   0   6       41.19       28.83      2.38 o
  -4   0   6       73.69       85.36      4.95 o
  -3   0   6     2731.88     2802.34     37.86 o
  -2   0   6     3509.38     3415.46     45.39 o
  -1   0   6     8642.63     9216.30    117.66 o
   0   0   6       26.98       23.17      2.08 o
   1   0   6      878.73      935.83     17.88 o
   2   0   6       13.79       41.39      2.21 o
   3   0   6      924.61      839.31     13.42 o
   4   0   6     1550.77     1610.78     28.50 o
   5   0   6     6486.97     6543.50    100.42 o
   6   0   6     5838.68     6008.93    114.41 o
   7   0   6      592.16      585.25     15.06 o
   8   0   6       62.31       72.87      6.11 o
   9   0   6       47.99       51.88      8.01 o
  10   0   6      107.85      111.02     10.79 o
  11   0   6       42.98       44.45      9.97 o
  12   0   6      152.99      139.18     13.06 o
 -14   1   6       72.23       78.90     12.94 o
 -13   1   6        9.26       12.10      6.49 o
 -12   1   6      433.91      478.21     21.66 o
 -11   1   6      653.23      683.52     17.35 o
 -10   1   6       43.34       35.78      4.77 o
  -9   1   6      420.24      415.10     11.78 o
  -8   1   6     2233.17     2222.92     32.56 o
  -7   1   6     3763.23     3773.10     51.45 o
  -6   1   6      501.10      480.21      9.42 o
  -5   1   6      948.08      904.45     16.40 o
  -4   1   6      842.44      938.24     14.53 o
  -3   1   6      712.97      598.26     12.41 o
  -2   1   6       69.49       63.41      2.53 o
  -1   1   6     6271.17     6518.11     84.09 o
   0   1   6    13845.39    14024.55    177.72 o
   1   1   6     1704.20     1720.36     24.41 o
   2   1   6     1354.53     1284.41     19.19 o
   3   1   6     1250.22     1178.01     18.05 o
   4   1   6     3272.53     3237.54     44.36 o
   5   1   6       43.42       38.87      4.17 o
   6   1   6     4045.80     4130.93     66.43 o
   7   1   6     2411.22     2314.23     40.92 o
   8   1   6      252.39      238.94      9.81 o
   9   1   6       20.75       16.92      6.61 o
  10   1   6       94.36       78.57      9.91 o
  11   1   6      163.12      188.28     14.14 o
  12   1   6        1.07       13.05      8.05 o
 -14   2   6      142.25      155.30     12.54 o
 -13   2   6      278.02      328.28     16.16 o
 -12   2   6       29.10       25.83      6.96 o
 -11   2   6        0.01        3.17      4.56 o
 -10   2   6      510.43      467.14     13.03 o
  -9   2   6     2222.12     2146.73     32.07 o
  -8   2   6     1681.04     1686.36     25.77 o
  -7   2   6      387.28      370.72      9.34 o
  -6   2   6     2872.73     2902.57     40.02 o
  -5   2   6     1350.56     1418.68     20.90 o
  -4   2   6     1071.25     1258.00     22.51 o
  -3   2   6     1661.46     1696.16     28.67 o
  -2   2   6    12967.42    13429.64    197.44 o
  -1   2   6     7660.58     8103.97    104.05 o
   0   2   6      218.52      181.88     10.80 o
   1   2   6      251.10      216.78      5.51 o
   2   2   6     1829.61     1929.24     27.59 o
   3   2   6      788.73      857.64     14.74 o
   4   2   6     3528.89     3546.44     48.63 o
   5   2   6     8574.73     8611.86    112.28 o
   6   2   6      339.63      316.71     10.41 o
   7   2   6      147.16      148.86      7.63 o
   8   2   6      389.13      394.76     16.77 o
   9   2   6       23.42       26.22     12.10 o
  10   2   6      113.87      121.45     11.56 o
  11   2   6      162.57      167.67     13.83 o
  12   2   6      191.63      195.55     21.25 o
 -14   3   6        0.13       -2.15      6.18 o
 -13   3   6      118.58      102.49     10.28 o
 -12   3   6       29.91       44.44      7.52 o
 -11   3   6      313.87      318.25     23.69 o
 -10   3   6      144.71      155.08      7.59 o
  -9   3   6       10.54       11.71      3.25 o
  -8   3   6      368.40      342.46      8.80 o
  -7   3   6     2451.56     2447.21     34.85 o
  -6   3   6      156.16      137.29      6.75 o
  -5   3   6      181.51      191.27      6.75 o
  -4   3   6      422.28      423.14     15.58 o
  -3   3   6     1686.90     1839.51     31.01 o
  -2   3   6        8.66       14.28      1.55 o
  -1   3   6    12716.97    13135.98    167.02 o
   0   3   6    13383.86    14462.65    183.70 o
   1   3   6     7955.99     8246.26    106.51 o
   2   3   6       55.78       67.86      4.48 o
   3   3   6      206.19      185.27      5.64 o
   4   3   6     2585.64     2513.08     36.07 o
   5   3   6      630.06      616.61     12.42 o
   6   3   6     2534.39     2475.89     42.97 o
   7   3   6     1533.17     1557.38     30.21 o
   8   3   6      475.08      455.53     18.13 o
   9   3   6       10.09       14.61      6.41 o
  10   3   6      412.12      440.97     23.07 o
  11   3   6      220.90      232.28     15.84 o
 -15   4   6       62.56       82.82     21.87 o
 -14   4   6        3.61        0.77      5.62 o
 -13   4   6       34.12       32.31      7.16 o
 -12   4   6      177.85      172.61     22.70 o
 -11   4   6       11.17        8.29      4.84 o
 -10   4   6      469.40      484.35     13.46 o
  -9   4   6      828.41      769.88     17.71 o
  -8   4   6       52.29       60.59      4.93 o
  -7   4   6      129.58      122.30      6.25 o
  -6   4   6     1488.24     1493.64     22.57 o
  -5   4   6       15.71        6.84      2.69 o
  -4   4   6     4882.41     5190.42     79.87 o
  -3   4   6     3382.37     3492.01     46.90 o
  -2   4   6     8127.58     8077.85    104.20 o
  -1   4   6      365.89      311.43      6.92 o
   0   4   6      163.59      169.51      5.10 o
   1   4   6     3131.33     3115.18     42.89 o
   2   4   6       79.95       64.50      6.58 o
   3   4   6        0.14        0.07      2.02 o
   4   4   6     1296.40     1332.53     21.59 o
   5   4   6     2796.24     2744.24     39.90 o
   6   4   6      449.19      439.67     20.02 o
   7   4   6      459.43      443.98     17.79 o
   8   4   6       52.69       56.73      8.58 o
   9   4   6      168.44      182.47     13.15 o
  10   4   6       21.17       21.37      8.62 o
  11   4   6        0.70        4.38      7.72 o
 -15   5   6       19.25       22.13     10.29 o
 -14   5   6        1.15        7.80      6.23 o
 -13   5   6       71.03       71.91      8.99 o
 -12   5   6      314.99      270.30     13.66 o
 -11   5   6        3.56        6.89      3.68 o
 -10   5   6      307.93      307.28     10.72 o
  -9   5   6     2877.04     2707.77     56.77 o
  -8   5   6     2927.30     2848.76     47.99 o
  -7   5   6      362.03      384.93     10.90 o
  -6   5   6      438.62      432.05      8.90 o
  -5   5   6        3.26        3.24      1.79 o
  -4   5   6        5.14       11.23      1.90 o
  -3   5   6      370.58      369.44      7.74 o
  -2   5   6     3812.61     3720.11     50.26 o
  -1   5   6     4608.90     4522.58     66.32 o
   0   5   6     4021.62     4161.63     56.11 o
   1   5   6      701.65      740.12     13.51 o
   2   5   6      292.20      300.71      8.16 o
   3   5   6      637.42      611.87     12.40 o
   4   5   6      271.09      250.99     11.34 o
   5   5   6        7.31        9.12      3.01 o
   6   5   6      258.64      250.38     13.11 o
   7   5   6      942.81      925.73     27.57 o
   8   5   6       11.45       15.33      6.60 o
   9   5   6      250.97      270.13     22.34 o
  10   5   6      436.56      442.71     33.35 o
 -14   6   6       60.52       79.41      9.44 o
 -13   6   6       12.27       10.56      5.47 o
 -12   6   6       74.68       55.49     11.43 o
 -11   6   6     1082.94     1107.12     24.05 o
 -10   6   6     1175.34     1179.19     24.70 o
  -9   6   6      642.78      612.95     15.58 o
  -8   6   6     1396.10     1354.64     26.40 o
  -7   6   6      348.97      337.10     17.16 o
  -6   6   6      142.99      124.77      4.82 o
  -5   6   6      532.53      506.61     10.03 o
  -4   6   6      974.42      951.24     15.76 o
  -3   6   6     5636.94     5631.55     74.48 o
  -2   6   6     1701.71     1741.72     25.92 o
  -1   6   6       90.73       84.65      4.11 o
   0   6   6      652.91      703.64     13.08 o
   1   6   6      153.29      142.88      5.46 o
   2   6   6      124.44      123.54      5.32 o
   3   6   6     1150.03     1105.20     24.35 o
   4   6   6      221.66      211.17      7.39 o
   5   6   6      845.68      834.36     30.50 o
   6   6   6     1243.69     1216.17     32.50 o
   7   6   6      104.76      120.88     15.07 o
   8   6   6      189.12      210.98     13.89 o
   9   6   6       65.38       67.65     10.29 o
  10   6   6        0.80        7.51      7.60 o
 -14   7   6        3.29        2.77      5.84 o
 -13   7   6        0.55       -2.19      4.74 o
 -12   7   6       57.32       42.80      5.69 o
 -11   7   6      119.28      114.27      7.61 o
 -10   7   6       46.56       43.97      5.43 o
  -9   7   6     2453.56     2428.24     42.87 o
  -8   7   6     1582.77     1462.41     28.23 o
  -7   7   6      150.14      113.18      7.18 o
  -6   7   6       69.83       73.04      5.28 o
  -5   7   6      618.12      614.16     11.86 o
  -4   7   6     1945.57     1861.95     27.75 o
  -3   7   6      542.54      554.87     11.14 o
  -2   7   6     3352.33     3355.14     60.48 o
  -1   7   6     1856.14     1829.59     30.04 o
   0   7   6       14.43       15.74      2.90 o
   1   7   6       76.72       65.69      4.41 o
   2   7   6     2901.48     2835.67     41.21 o
   3   7   6     1010.62      950.02     17.64 o
   4   7   6      796.79      805.21     16.15 o
   5   7   6        7.92        5.83      4.49 o
   6   7   6      410.11      456.55     18.57 o
   7   7   6       40.58       37.64      7.79 o
   8   7   6      267.73      267.87     30.55 o
   9   7   6      386.71      399.86     19.93 o
 -14   8   6       38.68       57.61     13.25 o
 -13   8   6       11.98       10.01      4.82 o
 -12   8   6       50.64       50.04      6.68 o
 -11   8   6      120.56      124.36      7.94 o
 -10   8   6      740.91      712.12     17.95 o
  -9   8   6       63.04       66.90      6.07 o
  -8   8   6      771.05      744.46     17.71 o
  -7   8   6     1485.03     1394.85     27.05 o
  -6   8   6       14.43       21.20      3.97 o
  -5   8   6      155.64      165.88      6.71 o
  -4   8   6     1424.77     1454.66     23.08 o
  -3   8   6     1833.81     1897.89     31.70 o
  -2   8   6      125.03      108.39      5.02 o
  -1   8   6       11.53        9.15      2.92 o
   0   8   6      153.40      151.27      6.10 o
   1   8   6     1476.50     1429.93     34.18 o
   2   8   6      166.40      151.27      6.52 o
   3   8   6      256.95      246.05      8.41 o
   4   8   6     2247.01     2315.25     42.11 o
   5   8   6     1544.37     1548.26     31.35 o
   6   8   6       29.00       24.21      7.13 o
   7   8   6      114.07      140.13     12.04 o
   8   8   6       49.95       51.18      9.22 o
 -14   9   6       44.88       52.99     12.16 o
 -13   9   6        7.93        2.45      5.73 o
 -12   9   6       96.21       81.78      9.37 o
 -11   9   6        0.43       -3.54      4.94 o
 -10   9   6      173.48      169.71     11.38 o
  -9   9   6      169.47      189.34     11.75 o
  -8   9   6      289.77      264.47     13.07 o
  -7   9   6       47.09       43.65      5.56 o
  -6   9   6       55.48       56.12      6.39 o
  -5   9   6      275.35      288.01      9.84 o
  -4   9   6     1933.35     1966.04     29.99 o
  -3   9   6       61.60       64.07      4.43 o
  -2   9   6      407.78      420.19     11.02 o
  -1   9   6     1718.90     1700.34     27.08 o
   0   9   6       49.03       62.35      4.63 o
   1   9   6      139.84      139.26      6.35 o
   2   9   6     1663.52     1647.90     27.29 o
   3   9   6     2090.60     2122.35     33.72 o
   4   9   6       13.29       10.86      5.22 o
   5   9   6      771.69      807.19     41.47 o
   6   9   6      266.59      272.85     15.13 o
   7   9   6       10.04       12.35      7.48 o
   8   9   6      131.35      162.07     14.10 o
 -13  10   6       20.84       18.26      6.97 o
 -12  10   6        3.98       -5.12      5.12 o
 -11  10   6       61.23       46.40      7.66 o
 -10  10   6        3.62       -0.71      5.12 o
  -9  10   6       39.01       31.35      6.47 o
  -8  10   6       26.42       32.98      7.33 o
  -7  10   6        0.21        3.18      6.03 o
  -6  10   6       47.20       43.01      6.83 o
  -5  10   6      182.79      157.11     13.66 o
  -4  10   6      907.86      912.42     20.35 o
  -3  10   6     1145.71     1196.97     24.63 o
  -2  10   6      771.74      762.49     18.41 o
  -1  10   6        1.95        3.32      4.63 o
   0  10   6        2.55       -3.33      4.36 o
   1  10   6       16.89       16.91      4.46 o
   2  10   6        0.06        3.33      5.19 o
   3  10   6      452.40      432.15     15.38 o
   4  10   6     1627.75     1631.77     33.31 o
   5  10   6      588.56      614.29     18.30 o
   6  10   6       18.68       20.87      9.20 o
   7  10   6       12.67       17.46     11.22 o
 -13  11   6        1.66       -5.74      5.74 o
 -12  11   6       85.54       96.45     10.46 o
 -11  11   6       26.27       24.75      7.10 o
 -10  11   6       72.54       88.82     14.55 o
  -9  11   6        2.47       -3.99      3.99 o
  -8  11   6       20.47       23.81      6.14 o
  -7  11   6       88.89       85.61      9.14 o
  -6  11   6      429.74      433.30     17.55 o
  -5  11   6      384.11      380.03     16.45 o
  -4  11   6      194.93      187.41     12.16 o
  -3  11   6        7.05        7.60      4.18 o
  -2  11   6      297.23      302.69     17.56 o
  -1  11   6      236.96      222.10      9.84 o
   0  11   6      387.50      387.03     13.01 o
   1  11   6      774.69      797.98     19.86 o
   2  11   6      499.11      484.41     31.15 o
   3  11   6      239.90      213.54     13.41 o
   4  11   6        0.50        1.21      6.31 o
   5  11   6       99.62      104.99     11.54 o
   6  11   6       87.11       81.57     16.31 o
 -12  12   6       47.94       46.95      8.86 o
 -11  12   6      425.77      437.49     20.47 o
 -10  12   6       28.81       28.16      7.38 o
  -9  12   6       13.13       17.21      6.49 o
  -8  12   6        2.05        1.63      5.30 o
  -7  12   6      104.32      111.12     11.43 o
  -6  12   6        2.41       -2.36      4.63 o
  -5  12   6      285.16      317.13     15.80 o
  -4  12   6     1053.57     1106.67     31.41 o
  -3  12   6      604.64      610.44     21.64 o
  -2  12   6       66.73       76.76      7.14 o
  -1  12   6       54.00       54.43      6.46 o
   0  12   6       54.23       42.45      6.18 o
   1  12   6        6.08       -1.52      4.43 o
   2  12   6       76.35       75.58     14.86 o
   3  12   6      288.99      314.25     20.05 o
   4  12   6       99.69      112.09     11.70 o
   5  12   6      100.97      110.84     12.73 o
 -12  13   6      145.99      183.37     15.85 o
 -11  13   6        7.90       20.54      7.35 o
 -10  13   6      133.61      142.90     12.45 o
  -9  13   6       35.28       44.32     18.13 o
  -8  13   6       32.38       37.36      7.43 o
  -7  13   6       17.62       13.98     13.25 o
  -6  13   6      691.34      773.32     26.23 o
  -5  13   6      248.90      247.91     14.87 o
  -4  13   6       16.09       15.48      6.83 o
  -3  13   6      263.61      272.55     18.55 o
  -2  13   6      203.67      222.98     24.68 o
  -1  13   6        3.69        0.05      4.54 o
   0  13   6       35.89       37.76      6.29 o
   1  13   6      195.75      207.29     23.48 o
   2  13   6      167.50      181.35     17.30 o
   3  13   6        1.96        5.78      7.39 o
 -10  14   6       70.14       80.17     10.53 o
  -9  14   6        6.71        7.56      8.05 o
  -8  14   6       90.83       94.23     11.27 o
  -7  14   6       45.27       44.72      8.68 o
  -6  14   6        0.48        3.21      6.42 o
  -5  14   6      312.26      320.92     27.95 o
  -4  14   6      426.07      407.33     18.99 o
  -3  14   6       50.87       43.49      8.96 o
  -2  14   6       23.62       24.59     15.33 o
  -1  14   6        4.19        0.06      6.00 o
   0  14   6       44.73       43.88      8.84 o
   1  14   6       27.01       23.62      8.00 o
   2  14   6        7.98       -7.38      7.38 o
  -9  15   6       61.76       52.10      9.20 o
  -8  15   6        0.12       -1.13      6.42 o
  -7  15   6        0.35        5.55      7.00 o
  -6  15   6       94.05      101.64     11.67 o
  -5  15   6      115.45       90.79     11.33 o
  -4  15   6       39.32       37.25      9.28 o
  -3  15   6      338.47      387.76     25.35 o
  -2  15   6       34.31       31.03      8.48 o
  -1  15   6       14.25       11.86      7.56 o
   2 -16   7       25.99       15.94      7.68 o
   3 -16   7      360.41      383.31     15.35 o
   4 -16   7      262.20      279.40     16.88 o
  -2 -15   7      180.56      192.72     31.95 o
  -1 -15   7       15.68       28.94      7.66 o
   0 -15   7      105.14      125.93     12.53 o
   1 -15   7       79.75      100.98     11.13 o
   2 -15   7      188.41      191.35     10.91 o
   3 -15   7       49.14       59.45     11.69 o
   4 -15   7      354.47      410.58     36.99 o
   5 -15   7      201.50      208.86     14.63 o
   6 -15   7        7.75       10.32      7.60 o
   7 -15   7       16.33       21.21     23.85 o
  -4 -14   7      151.88      171.76     14.44 o
  -3 -14   7      199.02      197.41     15.02 o
  -2 -14   7        1.22        0.57      7.07 o
  -1 -14   7       19.68       27.59      7.57 o
   0 -14   7        0.78        4.44      5.73 o
   1 -14   7       16.85       12.01      5.13 o
   2 -14   7       67.36       74.10      7.53 o
   3 -14   7      339.14      329.73     12.98 o
   4 -14   7        5.43        7.21      6.46 o
   5 -14   7        2.64        8.05     14.60 o
   6 -14   7       37.03       40.58      8.10 o
   7 -14   7       18.99       13.28      7.60 o
   8 -14   7      305.29      293.23     17.15 o
   9 -14   7        6.14        5.34      7.16 o
  -5 -13   7        2.03       -0.22      6.73 o
  -4 -13   7       93.55       88.28     10.87 o
  -3 -13   7      343.41      349.23     29.82 o
  -2 -13   7       86.89       84.16     13.92 o
  -1 -13   7      111.43      100.81     10.79 o
   0 -13   7      133.09      126.71     10.96 o
   1 -13   7       37.31       30.20      5.34 o
   2 -13   7       43.67       45.91      6.17 o
   3 -13   7       55.85       64.77      7.26 o
   4 -13   7        7.20        4.25      4.05 o
   5 -13   7        0.26       -5.30      5.30 o
   6 -13   7        0.34       -4.56      5.49 o
   7 -13   7       27.45       24.61      7.09 o
   8 -13   7       65.46       91.95     20.31 o
   9 -13   7      121.65      118.06     12.19 o
  10 -13   7      101.41      121.64     12.55 o
  -6 -12   7      319.63      357.28     18.81 o
  -5 -12   7      545.63      588.51     42.13 o
  -4 -12   7      244.98      233.34     28.94 o
  -3 -12   7       60.85       83.27     13.14 o
  -2 -12   7       17.06       23.77      6.77 o
  -1 -12   7      104.09       91.71      9.68 o
   0 -12   7       16.28       15.04      4.72 o
   1 -12   7       30.75       28.62      8.27 o
   2 -12   7      290.87      278.18     11.18 o
   3 -12   7      126.28      118.55      7.84 o
   4 -12   7        4.06        1.24      3.81 o
   5 -12   7        7.05        6.81      5.28 o
   6 -12   7       66.77       79.13     25.40 o
   7 -12   7      256.54      246.51     14.47 o
   8 -12   7        1.53        5.53      6.51 o
   9 -12   7       36.69       34.31      8.19 o
  10 -12   7       42.30       31.71      8.89 o
  -8 -11   7        0.03       10.66      6.61 o
  -7 -11   7      218.56      215.28     35.02 o
  -6 -11   7      344.42      306.14     16.82 o
  -5 -11   7       51.89       57.63     18.24 o
  -4 -11   7      814.02      826.88     47.43 o
  -3 -11   7      229.85      242.83     18.75 o
  -2 -11   7        5.16        3.91      5.33 o
  -1 -11   7        4.23       -2.61      3.48 o
   0 -11   7      386.77      375.37     12.46 o
   1 -11   7     1232.06     1145.22     24.62 o
   2 -11   7      122.69      128.20      7.96 o
   3 -11   7       36.78       30.53      5.00 o
   4 -11   7       21.03       20.52      4.96 o
   5 -11   7        9.24        7.04      5.40 o
   6 -11   7        1.34       -0.54      5.32 o
   7 -11   7      706.22      685.08     23.51 o
   8 -11   7      907.96      882.80     28.07 o
   9 -11   7       49.41       62.44      9.00 o
  10 -11   7       40.27       54.06      8.96 o
  11 -11   7        4.05        2.68      6.50 o
  -8 -10   7       15.12        7.93      6.59 o
  -7 -10   7       37.92       39.91      8.22 o
  -6 -10   7       12.62       21.43      6.92 o
  -5 -10   7      578.53      599.42     31.69 o
  -4 -10   7       70.82       74.90      9.87 o
  -3 -10   7        2.75        8.70     12.47 o
  -2 -10   7       21.88       28.77      4.58 o
  -1 -10   7      240.84      219.83     10.49 o
   0 -10   7     1434.88     1383.74     27.62 o
   1 -10   7       50.10       54.72      5.91 o
   2 -10   7     1940.80     1770.22     33.29 o
   3 -10   7      469.92      461.69     14.49 o
   4 -10   7      232.47      215.25      8.99 o
   5 -10   7      102.01       92.50      8.96 o
   6 -10   7      814.18      799.11     24.50 o
   7 -10   7      526.35      530.54     19.91 o
   8 -10   7       13.71        8.20      5.87 o
   9 -10   7      315.35      338.38     17.04 o
  10 -10   7      304.18      322.71     16.46 o
  11 -10   7       12.27       17.59      6.94 o
  12 -10   7       10.07        8.05      7.29 o
  -9  -9   7        2.61       19.04      5.84 o
  -8  -9   7       70.02       83.06      7.73 o
  -7  -9   7       43.91       40.92      6.10 o
  -6  -9   7      430.88      429.92     28.44 o
  -5  -9   7       27.77       28.23      5.00 o
  -4  -9   7      120.07      107.94      7.12 o
  -3  -9   7      450.20      432.76     12.67 o
  -2  -9   7        3.34        0.72      2.84 o
  -1  -9   7       50.29       51.84      4.08 o
   0  -9   7     1222.96     1195.74     24.93 o
   1  -9   7     2661.82     2591.67     44.70 o
   2  -9   7      249.97      242.11     10.40 o
   3  -9   7       22.68       29.91      4.33 o
   4  -9   7       17.64       19.58      4.32 o
   5  -9   7      753.12      771.69     23.03 o
   6  -9   7       55.19       60.87     11.53 o
   7  -9   7      512.69      520.46     19.14 o
   8  -9   7     1464.07     1438.09     37.21 o
   9  -9   7      405.47      411.57     20.00 o
  10  -9   7       28.32       35.05      7.63 o
  11  -9   7       27.80       36.20      8.08 o
  12  -9   7       94.74       97.96     12.94 o
 -10  -8   7        0.09       -1.40      4.62 o
  -9  -8   7       44.78       47.71      8.80 o
  -8  -8   7       23.22       17.54      6.04 o
  -7  -8   7       43.55       44.07      5.88 o
  -6  -8   7      705.99      706.72     27.32 o
  -5  -8   7     1024.28     1041.60     33.22 o
  -4  -8   7       45.04       43.72      4.98 o
  -3  -8   7       94.34       97.52      5.06 o
  -2  -8   7      273.65      255.32      7.65 o
  -1  -8   7     1128.82     1055.85     32.24 o
   0  -8   7      545.68      537.61     11.94 o
   1  -8   7      219.24      200.41      6.71 o
   2  -8   7     1676.33     1660.02     25.81 o
   3  -8   7     3876.48     3736.48     51.93 o
   4  -8   7      195.77      198.60      6.64 o
   5  -8   7       99.68      108.48      6.51 o
   6  -8   7      761.35      762.84     17.95 o
   7  -8   7       12.28       17.30      4.39 o
   8  -8   7        2.97        8.81      4.35 o
   9  -8   7      617.46      648.65     25.13 o
  10  -8   7      184.56      191.47     24.99 o
  11  -8   7       31.59       20.65      6.94 o
  12  -8   7        0.09       -1.50      6.01 o
 -11  -7   7        5.40       11.08      5.43 o
 -10  -7   7       19.50       17.08      5.42 o
  -9  -7   7      152.03      150.33      9.37 o
  -8  -7   7      374.40      390.81     13.51 o
  -7  -7   7      556.46      538.33     30.25 o
  -6  -7   7      633.34      582.64     15.85 o
  -5  -7   7      119.48      125.98      7.34 o
  -4  -7   7      420.09      378.54     11.50 o
  -3  -7   7       31.25       32.33      3.58 o
  -2  -7   7      196.14      187.47      9.45 o
  -1  -7   7     3409.67     3214.05     45.12 o
   0  -7   7     5834.76     5798.03     77.29 o
   1  -7   7     1452.75     1505.09     23.47 o
   2  -7   7      480.86      490.92     10.37 o
   3  -7   7      271.42      243.29      7.02 o
   4  -7   7     1251.57     1174.53     19.37 o
   5  -7   7      613.12      581.40     14.57 o
   6  -7   7      436.80      407.32     12.29 o
   7  -7   7      384.83      384.62     27.49 o
   8  -7   7      734.98      730.46     19.37 o
   9  -7   7      101.03      102.63      9.40 o
  10  -7   7        9.47       11.12      4.89 o
  11  -7   7       45.24       49.24      6.57 o
  12  -7   7       48.17       52.68      7.23 o
 -11  -6   7       74.77       91.96     13.37 o
 -10  -6   7       29.62       35.24      7.64 o
  -9  -6   7      310.79      293.40     18.03 o
  -8  -6   7      522.64      503.20     15.16 o
  -7  -6   7      152.39      159.59      8.55 o
  -6  -6   7     2249.87     2222.48     39.93 o
  -5  -6   7      319.83      312.04     16.60 o
  -4  -6   7     2246.38     2144.62     31.93 o
  -3  -6   7     1011.64     1018.84     23.13 o
  -2  -6   7     1845.79     1855.57     27.90 o
  -1  -6   7      841.41      831.75     14.72 o
   0  -6   7      846.03      751.94     13.58 o
   1  -6   7     1997.74     1999.90     29.34 o
   2  -6   7     1739.40     1773.10     26.52 o
   3  -6   7      548.66      543.43     10.86 o
   4  -6   7      586.09      594.82     24.62 o
   5  -6   7     1906.32     1934.63     34.59 o
   6  -6   7      384.73      374.15     11.51 o
   7  -6   7      436.28      424.25     15.53 o
   8  -6   7       35.33       34.34      5.38 o
   9  -6   7      300.61      309.26     20.91 o
  10  -6   7        1.46        3.99      4.31 o
  11  -6   7      105.23       93.66      8.33 o
  12  -6   7       68.43       82.26      8.47 o
 -12  -5   7      136.83      151.00     13.06 o
 -11  -5   7        2.39       -3.95      3.95 o
 -10  -5   7       27.49       23.28      5.07 o
  -9  -5   7       12.02       18.51      4.70 o
  -8  -5   7     2033.34     2079.03     52.19 o
  -7  -5   7     3637.76     3651.14     63.57 o
  -6  -5   7       54.99       61.04      5.60 o
  -5  -5   7       48.67       55.66      5.02 o
  -4  -5   7     1324.49     1326.98     21.22 o
  -3  -5   7       26.09       28.26      2.94 o
  -2  -5   7        3.21        8.03      2.34 o
  -1  -5   7     6857.72     6944.01     90.93 o
   0  -5   7     3565.66     3556.73     48.53 o
   1  -5   7       83.87       72.82      4.13 o
   2  -5   7      220.33      198.43      8.53 o
   3  -5   7      339.56      338.48     10.05 o
   4  -5   7     2129.97     2171.25     37.35 o
   5  -5   7      669.01      646.75     15.43 o
   6  -5   7       18.72       25.64      5.25 o
   7  -5   7     1515.60     1539.59     29.95 o
   8  -5   7     1527.01     1532.24     30.35 o
   9  -5   7       24.97       26.26      5.57 o
  10  -5   7      253.06      251.85     11.21 o
  11  -5   7      144.12      145.75      9.64 o
  12  -5   7        5.19        4.45      6.66 o
 -12  -4   7       70.68       68.97     12.90 o
 -11  -4   7      116.15      118.33      8.57 o
 -10  -4   7       15.84       11.88      4.41 o
  -9  -4   7       60.06       44.65      8.97 o
  -8  -4   7      384.93      397.41     12.60 o
  -7  -4   7     2142.49     2137.35     38.32 o
  -6  -4   7     1924.40     1840.94     33.29 o
  -5  -4   7     1997.71     1975.81     35.89 o
  -4  -4   7      172.95      166.46      5.58 o
  -3  -4   7      320.95      327.76      7.76 o
  -2  -4   7     3693.37     3645.05     49.59 o
  -1  -4   7     3043.38     3129.07     42.96 o
   0  -4   7      469.62      453.99     12.91 o
   1  -4   7     3523.73     3482.88     47.27 o
   2  -4   7     2812.71     2828.37     39.12 o
   3  -4   7       37.72       39.30      6.52 o
   4  -4   7     2384.82     2369.54     40.07 o
   5  -4   7     4746.98     4384.83    173.48 o
   6  -4   7     3876.15     3701.74    227.00 o
   7  -4   7        8.41        7.46      4.92 o
   8  -4   7      334.00      354.68     11.94 o
   9  -4   7        1.70        0.81      4.77 o
  10  -4   7        1.64        3.31      4.23 o
  11  -4   7      181.71      188.07     10.58 o
  12  -4   7      375.18      374.59     18.78 o
 -13  -3   7        4.11        9.94      6.60 o
 -12  -3   7        8.52       13.73      6.87 o
 -11  -3   7      141.80      155.55     14.23 o
 -10  -3   7      286.28      305.86     11.55 o
  -9  -3   7      175.03      188.50      8.77 o
  -8  -3   7     1613.79     1615.88     30.84 o
  -7  -3   7     1591.89     1544.59     29.12 o
  -6  -3   7       54.77       54.76      3.59 o
  -5  -3   7     1115.12     1103.86     18.01 o
  -4  -3   7      408.44      382.17      8.37 o
  -3  -3   7      510.24      509.87     15.21 o
  -2  -3   7     2628.45     2946.74     40.60 o
  -1  -3   7     5263.10     5180.39     68.28 o
   0  -3   7     7861.56     8038.57    103.86 o
   1  -3   7     1283.69     1372.85     20.58 o
   2  -3   7      377.40      431.06      8.39 o
   3  -3   7      511.28      489.65     11.85 o
   4  -3   7     1289.56     1232.36     23.43 o
   5  -3   7     1326.43     1327.13     25.43 o
   6  -3   7     2327.06     2244.28     39.55 o
   7  -3   7     4189.29     4340.03     73.55 o
   8  -3   7       24.19       37.86      5.19 o
   9  -3   7      421.69      402.43     13.24 o
  10  -3   7      358.28      336.33     12.70 o
  11  -3   7      293.39      292.85     16.11 o
  12  -3   7       35.99       35.38      8.73 o
 -13  -2   7       21.35       12.61      6.74 o
 -12  -2   7      228.29      233.58     14.47 o
 -11  -2   7      186.63      213.57     21.03 o
 -10  -2   7      175.15      159.02      8.44 o
  -9  -2   7      108.15      106.29      6.91 o
  -8  -2   7      430.59      443.96     12.67 o
  -7  -2   7      376.49      386.62     19.37 o
  -6  -2   7     1782.67     1650.83     57.87 o
  -5  -2   7     2036.02     2089.07     30.24 o
  -4  -2   7        8.46        8.79      2.11 o
  -3  -2   7     4561.62     4861.96     64.37 o
  -2  -2   7     1191.43     1093.73     17.07 o
  -1  -2   7     1564.92     1556.70     22.82 o
   0  -2   7     1319.05     1451.18     21.38 o
   1  -2   7     1418.36     1286.12     19.32 o
   2  -2   7      344.97      387.01      7.64 o
   3  -2   7      387.64      357.95      9.72 o
   4  -2   7     1923.04     1860.31     34.41 o
   5  -2   7     5670.87     5804.65     90.26 o
   6  -2   7     4445.35     4206.08    264.33 o
   7  -2   7      333.23      311.79     11.11 o
   8  -2   7      121.63      130.83      7.80 o
   9  -2   7      109.40      110.56      7.81 o
  10  -2   7       11.17        6.36      6.30 o
  11  -2   7        8.52       13.77     13.25 o
  12  -2   7      680.32      688.67     37.98 o
 -14  -1   7        7.30        7.96      6.64 o
 -13  -1   7       53.23       44.36      8.52 o
 -12  -1   7       24.01       26.15      7.27 o
 -11  -1   7       18.23       12.71      7.48 o
 -10  -1   7      121.94      129.89      7.98 o
  -9  -1   7     2985.86     2979.86     51.20 o
  -8  -1   7     1282.80     1239.94     24.40 o
  -7  -1   7       62.30       63.33      3.84 o
  -6  -1   7        0.51       -0.98      2.28 o
  -5  -1   7       12.46       13.44      2.23 o
  -4  -1   7       55.24       43.75      2.85 o
  -3  -1   7       13.24       11.49      1.96 o
  -2  -1   7       28.92       14.73      2.10 o
  -1  -1   7     5299.01     5438.97     71.11 o
   0  -1   7     7028.50     7019.02     90.84 o
   1  -1   7     2043.65     2175.84     30.44 o
   2  -1   7     1625.36     1616.65     23.42 o
   3  -1   7      430.63      398.80     10.34 o
   4  -1   7        8.29       10.78      3.03 o
   5  -1   7      854.33      850.52     66.14 o
   6  -1   7     3683.95     3714.75     60.82 o
   7  -1   7      880.12      905.94     20.37 o
   8  -1   7     1490.15     1440.26     29.09 o
   9  -1   7       49.86       60.85      6.40 o
  10  -1   7        4.78        5.51      5.74 o
  11  -1   7      351.65      364.17     29.15 o
  12  -1   7        7.89       19.45      8.65 o
 -14   0   7       99.95      100.72     11.28 o
 -13   0   7       64.57       63.22      8.92 o
 -12   0   7       48.28       31.18      7.69 o
 -11   0   7        7.48        4.51      5.14 o
 -10   0   7     1096.84     1091.31     29.83 o
  -9   0   7      143.97      142.94      7.29 o
  -8   0   7       68.20       72.59      6.00 o
  -7   0   7     1365.53     1299.55     27.36 o
  -6   0   7        6.30        6.25      2.12 o
  -5   0   7      232.12      256.61      9.19 o
  -4   0   7     3637.92     3581.60     48.20 o
  -3   0   7     5828.47     5827.91     76.06 o
  -2   0   7     6939.81     7160.87    106.92 o
  -1   0   7      307.94      324.23      6.82 o
   0   0   7     2352.11     2368.25     32.75 o
   1   0   7     2191.50     2365.99     32.82 o
   2   0   7     1568.48     1625.11     23.63 o
   3   0   7     2423.76     2312.62     32.49 o
   4   0   7     4912.08     5173.63     80.64 o
   5   0   7     3440.40     3413.90     55.89 o
   6   0   7       13.47       10.16      3.80 o
   7   0   7       52.10       38.40      5.12 o
   8   0   7        0.30        2.82      3.98 o
   9   0   7      125.98      117.44     10.55 o
  10   0   7       14.88       14.55      6.75 o
  11   0   7       68.55       80.56     10.84 o
  12   0   7      196.60      205.84     26.55 o
 -14   1   7       29.75       35.14      7.97 o
 -13   1   7      115.96      123.30     11.57 o
 -12   1   7       97.48      113.17     10.65 o
 -11   1   7      383.29      335.53     15.50 o
 -10   1   7       25.72       21.18      7.79 o
  -9   1   7     2333.88     2405.79     52.68 o
  -8   1   7     1570.12     1496.35     23.52 o
  -7   1   7      429.88      422.47      9.15 o
  -6   1   7      340.40      314.20      8.32 o
  -5   1   7      833.13      789.62     14.83 o
  -4   1   7     1482.04     1449.80     25.74 o
  -3   1   7      868.63      964.53     18.40 o
  -2   1   7     8002.07     8461.74    108.80 o
  -1   1   7    16082.21    16600.40    210.26 o
   0   1   7     1448.77     1535.21     22.44 o
   1   1   7      944.29      986.13     15.58 o
   2   1   7     2183.31     2221.58     31.36 o
   3   1   7     1827.24     1902.37     27.59 o
   4   1   7       26.26       27.00      4.38 o
   5   1   7      694.75      739.06     16.87 o
   6   1   7      924.92      885.19     26.22 o
   7   1   7      583.80      533.06     29.87 o
   8   1   7      477.55      468.64     14.17 o
   9   1   7      202.56      202.92     12.99 o
  10   1   7      658.43      627.89     23.31 o
  11   1   7      182.88      220.04     22.50 o
 -14   2   7       82.56      102.58     10.86 o
 -13   2   7        0.32       -0.58      5.47 o
 -12   2   7        5.99        3.86      5.51 o
 -11   2   7      118.55      108.89      9.66 o
 -10   2   7      429.34      430.10     16.69 o
  -9   2   7       69.77       64.89      5.51 o
  -8   2   7        4.00        4.98      3.19 o
  -7   2   7     1582.25     1481.44     57.86 o
  -6   2   7      299.99      317.98      7.08 o
  -5   2   7       26.90       14.85      2.95 o
  -4   2   7     2926.71     3017.72     48.63 o
  -3   2   7    11826.39    12466.55    184.45 o
  -2   2   7     9412.36     9974.45    148.39 o
  -1   2   7     1056.39      972.66     15.33 o
   0   2   7     7140.73     7404.77     95.95 o
   1   2   7       42.91       45.23      2.88 o
   2   2   7      276.59      296.51      7.00 o
   3   2   7      665.57      608.79     14.49 o
   4   2   7     3571.73     3601.57     49.73 o
   5   2   7      805.88      795.68     18.02 o
   6   2   7      100.31       95.92      6.54 o
   7   2   7        7.72        7.58      4.04 o
   8   2   7       88.06       68.82      8.54 o
   9   2   7      330.60      316.02     16.12 o
  10   2   7       49.38       50.46      9.40 o
  11   2   7      485.37      499.39     22.11 o
 -14   3   7       26.23       20.90      7.01 o
 -13   3   7        0.14       -2.30      9.66 o
 -12   3   7       42.87       43.72      9.25 o
 -11   3   7       42.51       49.64      7.27 o
 -10   3   7      768.12      784.40     18.37 o
  -9   3   7     1324.87     1312.28     25.97 o
  -8   3   7     4349.78     4269.07     68.45 o
  -7   3   7      125.86      112.32      6.10 o
  -6   3   7      176.27      163.04      6.82 o
  -5   3   7     1226.96     1295.89     24.07 o
  -4   3   7      268.50      278.29      8.41 o
  -3   3   7      850.32      863.46     17.35 o
  -2   3   7     9114.22     9249.31    118.95 o
  -1   3   7     7887.34     8069.54    104.29 o
   0   3   7      130.30      162.48      5.02 o
   1   3   7      234.57      202.37      7.14 o
   2   3   7      567.98      557.70     13.50 o
   3   3   7     3385.56     3327.65     46.22 o
   4   3   7       30.55       36.10      3.43 o
   5   3   7       91.12       84.40      6.17 o
   6   3   7      605.73      603.70     17.88 o
   7   3   7      691.63      645.15     37.93 o
   8   3   7       87.69       85.16     11.85 o
   9   3   7      788.40      812.03     26.76 o
  10   3   7     1209.52     1200.54     35.52 o
  11   3   7       66.16       53.64     10.02 o
 -14   4   7        3.89        7.02      5.94 o
 -13   4   7       18.74       11.09      6.17 o
 -12   4   7      310.46      332.26     23.17 o
 -11   4   7      536.35      531.51     19.17 o
 -10   4   7      151.53      135.31      7.55 o
  -9   4   7      142.90      136.25      7.37 o
  -8   4   7      338.66      321.07     10.35 o
  -7   4   7     1625.09     1578.90     29.13 o
  -6   4   7      142.85      117.98      7.31 o
  -5   4   7      258.57      182.61      8.93 o
  -4   4   7     2326.60     2259.33     38.09 o
  -3   4   7     3514.97     3551.05     56.61 o
  -2   4   7      627.01      600.80     10.80 o
  -1   4   7      401.19      383.12      8.13 o
   0   4   7       74.50       82.08      3.80 o
   1   4   7      409.56      458.60      9.60 o
   2   4   7      121.99      102.73      6.12 o
   3   4   7      494.11      491.53     15.52 o
   4   4   7     5858.93     5694.36    176.14 o
   5   4   7     2034.17     2053.80     37.10 o
   6   4   7      313.43      326.60     11.26 o
   7   4   7       23.18       22.13      6.39 o
   8   4   7      276.82      283.63     15.05 o
   9   4   7       59.67       58.65      9.51 o
  10   4   7      223.88      250.40     16.34 o
 -14   5   7       14.52       23.29      6.94 o
 -13   5   7      121.12      108.64     10.43 o
 -12   5   7       41.74       41.27      7.27 o
 -11   5   7      244.77      235.75      9.94 o
 -10   5   7      528.03      496.92     14.23 o
  -9   5   7     1169.31     1133.99     23.73 o
  -8   5   7      229.66      225.23      9.49 o
  -7   5   7        0.07       -0.37      3.25 o
  -6   5   7      400.21      399.84     11.22 o
  -5   5   7      579.08      599.51     14.23 o
  -4   5   7        8.44       21.22      3.53 o
  -3   5   7      636.83      672.95     11.90 o
  -2   5   7      995.80     1033.70     16.79 o
  -1   5   7      572.05      550.07     10.69 o
   0   5   7      570.17      598.97     11.59 o
   1   5   7      194.34      186.43      6.08 o
   2   5   7     1578.41     1574.93     24.67 o
   3   5   7     3780.10     3666.50     51.38 o
   4   5   7      441.99      401.77     10.22 o
   5   5   7      276.90      272.71     10.31 o
   6   5   7      698.78      682.31     22.22 o
   7   5   7      277.11      230.03     24.26 o
   8   5   7      354.32      346.50     24.52 o
   9   5   7      715.73      756.34     26.77 o
  10   5   7      318.25      295.67     17.87 o
 -14   6   7       26.91       26.75      8.00 o
 -13   6   7        1.44        5.92     11.79 o
 -12   6   7      160.87      165.94     15.90 o
 -11   6   7      494.84      489.05     14.62 o
 -10   6   7       87.13       76.96      6.57 o
  -9   6   7      764.72      726.98     18.53 o
  -8   6   7      307.26      280.23     10.28 o
  -7   6   7      108.75      117.04      6.61 o
  -6   6   7      344.15      345.53     10.58 o
  -5   6   7     1240.34     1144.73     50.69 o
  -4   6   7     2369.04     2322.49     39.70 o
  -3   6   7      739.69      761.60     13.52 o
  -2   6   7      394.57      385.62      8.72 o
  -1   6   7      135.66      137.33      5.29 o
   0   6   7       99.13      112.80      5.62 o
   1   6   7      109.46       92.65      4.84 o
   2   6   7      139.92      133.37      8.04 o
   3   6   7     2003.63     2004.81     31.07 o
   4   6   7     2487.90     2423.60    102.10 o
   5   6   7     1927.80     1924.27     36.06 o
   6   6   7      157.89      133.38     10.93 o
   7   6   7       12.80       12.96     10.03 o
   8   6   7       44.42       44.26     12.47 o
   9   6   7       69.57       71.49     10.75 o
 -14   7   7       17.06       31.38      7.84 o
 -13   7   7       24.17       33.00      6.89 o
 -12   7   7       46.10       50.24      6.16 o
 -11   7   7       16.58       25.88      5.06 o
 -10   7   7     1522.64     1469.03     29.65 o
  -9   7   7      697.94      700.53     22.29 o
  -8   7   7      549.95      472.29     27.98 o
  -7   7   7      201.17      190.10      8.35 o
  -6   7   7      131.42      163.19      7.58 o
  -5   7   7     1233.09     1115.82     22.56 o
  -4   7   7       99.06       94.58      6.00 o
  -3   7   7      994.57      877.48     43.00 o
  -2   7   7      350.15      387.16     14.22 o
  -1   7   7       90.70       96.02      4.78 o
   0   7   7      671.99      638.63     12.94 o
   1   7   7     3573.38     3557.71     50.30 o
   2   7   7     3714.01     3612.23    105.74 o
   3   7   7       12.75       19.37      3.87 o
   4   7   7        2.13        4.46      4.04 o
   5   7   7      842.43      816.88     25.19 o
   6   7   7      317.88      308.80     15.69 o
   7   7   7      201.91      207.82     13.85 o
   8   7   7      216.17      195.52     14.57 o
   9   7   7      114.72      135.39     13.43 o
 -14   8   7       16.67       14.77      6.17 o
 -13   8   7       12.60       19.64      6.50 o
 -12   8   7       19.74       22.00      5.03 o
 -11   8   7      244.80      238.19     10.51 o
 -10   8   7      213.38      206.36     10.51 o
  -9   8   7      299.99      324.09     11.34 o
  -8   8   7        0.91        2.32      3.48 o
  -7   8   7        1.85       -2.45      3.25 o
  -6   8   7      381.74      366.40     13.23 o
  -5   8   7     1087.06     1136.21     27.95 o
  -4   8   7     5621.67     5672.28    108.67 o
  -3   8   7     2765.88     2807.20     46.40 o
  -2   8   7      417.77      407.27     11.88 o
  -1   8   7        0.75        2.31      2.61 o
   0   8   7      327.67      336.83      9.22 o
   1   8   7      236.26      235.38      8.08 o
   2   8   7     3601.58     3464.77     50.07 o
   3   8   7     2165.64     2178.05     34.27 o
   4   8   7     1212.27     1238.87     22.62 o
   5   8   7        0.36        4.02      5.92 o
   6   8   7       33.32       29.26      7.92 o
   7   8   7      190.96      193.18     29.51 o
   8   8   7       13.66       18.25      8.14 o
 -14   9   7        2.84        4.88      8.42 o
 -13   9   7        2.15       -1.00      6.03 o
 -12   9   7       43.78       51.38      8.19 o
 -11   9   7        1.59        1.70      4.85 o
 -10   9   7      177.44      185.91     12.16 o
  -9   9   7      143.50      139.58     10.75 o
  -8   9   7        0.29        1.88      3.39 o
  -7   9   7        6.52       10.41      3.68 o
  -6   9   7     1026.02     1053.28     22.60 o
  -5   9   7     1385.17     1413.82     27.72 o
  -4   9   7       14.50       15.27      4.26 o
  -3   9   7      180.00      190.40      8.86 o
  -2   9   7      626.72      625.17     15.00 o
  -1   9   7      466.99      449.18     10.98 o
   0   9   7       70.75       73.24      5.10 o
   1   9   7     1210.64     1192.04     21.45 o
   2   9   7     1504.35     1458.88     29.57 o
   3   9   7      103.97      105.72      7.17 o
   4   9   7      653.56      651.50     18.03 o
   5   9   7      219.91      227.18     13.79 o
   6   9   7        0.24        0.44      6.45 o
   7   9   7       65.07       58.43      9.70 o
 -13  10   7        5.36       -1.70      5.97 o
 -12  10   7       64.58       55.65      8.93 o
 -11  10   7       28.59       45.15      8.03 o
 -10  10   7       72.77       76.51      8.92 o
  -9  10   7       86.29       70.34      8.77 o
  -8  10   7        2.04        1.15      5.66 o
  -7  10   7       15.22        8.52      5.06 o
  -6  10   7        3.21       15.18      5.69 o
  -5  10   7      678.66      668.49     21.93 o
  -4  10   7     1125.11     1150.77     31.08 o
  -3  10   7      890.68      903.23     26.23 o
  -2  10   7       22.27       13.13      4.47 o
  -1  10   7       45.50       44.78      5.93 o
   0  10   7       48.02       45.76      5.67 o
   1  10   7        7.15        9.83      4.42 o
   2  10   7      463.56      480.86     14.89 o
   3  10   7      910.42      928.92     22.29 o
   4  10   7      264.83      253.80     15.05 o
   5  10   7       27.30       21.22      7.66 o
   6  10   7       22.95       32.11     12.05 o
 -13  11   7      152.99      155.36     22.18 o
 -12  11   7        0.10       11.96      6.60 o
 -11  11   7      126.28      146.36     12.30 o
 -10  11   7       42.05       27.95      7.28 o
  -9  11   7       96.86       85.12      9.84 o
  -8  11   7      160.70      168.75     12.08 o
  -7  11   7       90.63       81.93      9.19 o
  -6  11   7      130.11      152.00     13.66 o
  -5  11   7        2.17        2.76      5.46 o
  -4  11   7      284.45      300.40     14.95 o
  -3  11   7      758.49      761.47     24.36 o
  -2  11   7      415.54      404.60     16.64 o
  -1  11   7      103.83      105.55     13.64 o
   0  11   7       55.75       66.36      6.61 o
   1  11   7      212.57      231.82     10.55 o
   2  11   7       46.95       48.63      6.59 o
   3  11   7       17.45       24.71      7.38 o
   4  11   7        4.22       -7.25      7.33 o
   5  11   7        2.65        3.22     10.39 o
 -12  12   7      311.32      328.80     22.76 o
 -11  12   7       74.27       88.22     14.44 o
 -10  12   7       20.54        9.57      6.27 o
  -9  12   7        0.19       -1.28     13.14 o
  -8  12   7       71.16       66.10      9.15 o
  -7  12   7       33.06       37.30      8.05 o
  -6  12   7      640.67      648.35     33.20 o
  -5  12   7      469.88      512.54     20.12 o
  -4  12   7      590.20      550.90     21.01 o
  -3  12   7        0.00        9.17      5.90 o
  -2  12   7       15.57        9.91      6.17 o
  -1  12   7       32.60       40.17      8.57 o
   0  12   7       15.61       18.14      5.15 o
   1  12   7        0.31        1.45      5.51 o
   2  12   7       85.17       78.29      9.97 o
   3  12   7       86.80       88.90     11.95 o
   4  12   7       34.29       44.90      9.28 o
 -11  13   7      147.28      185.15     14.91 o
 -10  13   7      106.67       97.35     11.20 o
  -9  13   7        0.61       -2.15      7.38 o
  -8  13   7        1.31        0.25      5.34 o
  -7  13   7      349.93      359.72     17.60 o
  -6  13   7      155.20      145.71     14.55 o
  -5  13   7       20.61       23.57      7.81 o
  -4  13   7      142.26      136.50     11.93 o
  -3  13   7       33.21       33.08      7.66 o
  -2  13   7       10.44        6.85      6.75 o
  -1  13   7       55.70       62.13     19.33 o
   0  13   7      232.24      273.29     17.61 o
   1  13   7      151.93      174.66     19.43 o
   2  13   7      111.29      139.02     12.56 o
 -10  14   7       46.19       40.28      8.83 o
  -9  14   7       21.17       26.97      7.66 o
  -8  14   7       83.02       78.63     10.70 o
  -7  14   7       65.34       82.25     19.53 o
  -6  14   7      154.09      169.44     14.07 o
  -5  14   7      334.82      356.32     18.44 o
  -4  14   7        8.84        7.05      7.22 o
  -3  14   7      112.56      123.06     12.19 o
  -2  14   7        1.02        5.14      6.57 o
  -1  14   7      242.49      256.42     15.61 o
   0  14   7       68.24       68.58     15.17 o
   1  14   7        6.77       -6.86     10.18 o
  -8  15   7        5.44       10.17      6.98 o
  -7  15   7       35.89       33.71      8.38 o
  -6  15   7       20.69       25.82      8.34 o
  -5  15   7        0.27       -5.39      6.42 o
  -4  15   7       48.65       45.61      9.09 o
  -3  15   7        9.13        8.58      7.47 o
  -2  15   7      141.27      136.99     13.04 o
  -1 -15   8        2.75        3.31      9.56 o
   0 -15   8      105.77      111.92     11.93 o
   1 -15   8       58.97       74.31     10.36 o
   2 -15   8       46.43       73.78     11.19 o
   3 -15   8       61.20       77.21     10.10 o
   4 -15   8       81.99       61.15     16.57 o
   5 -15   8       19.09       19.40      8.05 o
   6 -15   8       14.91       17.60      7.72 o
  -3 -14   8        9.31        6.86      6.72 o
  -2 -14   8       28.10       29.79      7.97 o
  -1 -14   8       16.66       11.01      6.91 o
   0 -14   8       21.57       19.13      7.02 o
   1 -14   8        0.73       -1.24      5.24 o
   2 -14   8      124.11      131.12      9.29 o
   3 -14   8       89.92       78.10      9.87 o
   4 -14   8        0.24       -4.28      5.65 o
   5 -14   8       15.32       17.59      6.89 o
   6 -14   8       47.25       55.03      9.07 o
   7 -14   8      222.68      237.42     15.61 o
   8 -14   8        0.08        3.97      6.75 o
  -5 -13   8        4.59       -1.06      6.72 o
  -4 -13   8       99.37       91.68     12.26 o
  -3 -13   8       27.90       38.24      8.19 o
  -2 -13   8        6.60        1.29      5.68 o
  -1 -13   8       96.27       94.67     10.39 o
   0 -13   8       34.74       43.10      7.93 o
   1 -13   8      323.96      292.95     12.05 o
   2 -13   8      158.76      165.08      9.97 o
   3 -13   8       16.61       19.89      6.39 o
   4 -13   8       54.33       60.67      8.45 o
   5 -13   8       49.05       38.53      7.68 o
   6 -13   8        4.57        4.02      5.63 o
   7 -13   8      221.40      219.66     22.60 o
   8 -13   8      394.10      451.36     21.30 o
   9 -13   8       49.35       48.88     14.75 o
  -6 -12   8      341.77      346.99     18.84 o
  -5 -12   8       65.94       85.43     28.31 o
  -4 -12   8       30.98       21.65      7.53 o
  -3 -12   8       37.13       34.39      7.60 o
  -2 -12   8      340.13      319.01     22.81 o
  -1 -12   8      159.28      151.71     11.74 o
   0 -12   8        0.36       -3.22      3.92 o
   1 -12   8       62.63       92.77     10.16 o
   2 -12   8      231.31      249.01     10.77 o
   3 -12   8       88.13       83.95      9.01 o
   4 -12   8      267.19      271.61     14.36 o
   5 -12   8      305.04      283.84     15.13 o
   6 -12   8      274.16      269.20     15.28 o
   7 -12   8       11.95       11.12     16.73 o
   8 -12   8      112.56      116.64     12.83 o
   9 -12   8       71.47       68.64      9.81 o
  10 -12   8      104.17      112.70     12.27 o
  -7 -11   8      202.19      197.84     21.61 o
  -6 -11   8        9.09       11.62      7.29 o
  -5 -11   8       65.15       67.75      9.87 o
  -4 -11   8       10.61        2.20      6.01 o
  -3 -11   8      247.63      252.02     14.39 o
  -2 -11   8        0.16       -5.21      5.21 o
  -1 -11   8      528.33      510.50     18.22 o
   0 -11   8     1454.55     1370.11     32.58 o
   1 -11   8      504.85      522.04     19.33 o
   2 -11   8        6.15        9.27      4.19 o
   3 -11   8       90.16       77.70      6.64 o
   4 -11   8        6.71       -4.70      4.99 o
   5 -11   8       22.62       31.11      6.88 o
   6 -11   8      192.92      229.44     13.62 o
   7 -11   8      500.92      522.06     20.53 o
   8 -11   8        1.68        2.58      5.73 o
   9 -11   8        2.56        2.63      6.27 o
  10 -11   8        3.41        4.56      6.72 o
  -8 -10   8       16.96       18.04      8.05 o
  -7 -10   8       52.97       74.85     10.16 o
  -6 -10   8      470.62      495.05     33.77 o
  -5 -10   8      414.63      409.60     20.31 o
  -4 -10   8       19.91       15.92      7.69 o
  -3 -10   8      353.94      328.02     24.83 o
  -2 -10   8      481.63      464.85     16.90 o
  -1 -10   8      573.22      534.27     14.98 o
   0 -10   8      446.94      418.92     13.05 o
   1 -10   8     3094.97     3025.76     51.92 o
   2 -10   8      755.24      699.19     17.33 o
   3 -10   8        9.86        9.14      3.71 o
   4 -10   8       52.24       56.03      7.57 o
   5 -10   8      326.49      348.29     34.44 o
   6 -10   8      808.66      762.25     24.39 o
   7 -10   8       97.78       86.61      9.61 o
   8 -10   8      214.40      218.95     13.68 o
   9 -10   8      118.97      130.75     11.81 o
  10 -10   8       12.79       11.59      6.36 o
  11 -10   8       10.52        3.48      6.43 o
  -9  -9   8       43.17       51.90     13.75 o
  -8  -9   8      180.79      192.82     10.83 o
  -7  -9   8      245.23      239.29     11.34 o
  -6  -9   8       93.28      102.24      7.83 o
  -5  -9   8       75.29       89.31      7.29 o
  -4  -9   8       14.40       13.11      4.09 o
  -3  -9   8      208.82      198.86      8.81 o
  -2  -9   8       32.80       26.57      3.94 o
  -1  -9   8      896.38      883.65     28.27 o
   0  -9   8     4251.44     4108.07     66.96 o
   1  -9   8      233.21      211.50      8.91 o
   2  -9   8       83.91       82.37      5.96 o
   3  -9   8        0.34        0.02      2.94 o
   4  -9   8        3.53        0.90      4.29 o
   5  -9   8      209.87      195.58     11.53 o
   6  -9   8      911.87      943.99     55.28 o
   7  -9   8      831.94      799.68     25.16 o
   8  -9   8       74.69       74.51      9.05 o
   9  -9   8       88.16       81.30      9.59 o
  10  -9   8       72.20       58.41      9.29 o
  11  -9   8      233.38      240.74     15.46 o
 -10  -8   8      143.16      152.24     10.37 o
  -9  -8   8        7.76        0.82      8.86 o
  -8  -8   8       22.14       38.17      5.83 o
  -7  -8   8      200.91      205.36     16.86 o
  -6  -8   8      848.63      906.91     21.73 o
  -5  -8   8      357.11      377.56     12.51 o
  -4  -8   8      299.90      296.06     13.70 o
  -3  -8   8      321.11      289.15      8.42 o
  -2  -8   8      907.15      911.74     19.96 o
  -1  -8   8     1156.51     1105.14     21.30 o
   0  -8   8      950.34      885.06     30.26 o
   1  -8   8     2328.27     2292.33     34.12 o
   2  -8   8     1986.42     1981.26     31.87 o
   3  -8   8       27.30       26.21      3.33 o
   4  -8   8       16.83       18.21      4.05 o
   5  -8   8      797.83      819.22     18.85 o
   6  -8   8      216.51      224.92      9.45 o
   7  -8   8       93.96       72.10      6.73 o
   8  -8   8       85.75       93.99      7.53 o
   9  -8   8        9.98       14.53      4.84 o
  10  -8   8      128.48      125.30     28.11 o
  11  -8   8       67.51       79.23     10.14 o
  12  -8   8      324.95      321.64     17.76 o
 -11  -7   8       20.29       19.62      5.93 o
 -10  -7   8      103.57      128.34     10.78 o
  -9  -7   8      307.52      351.48     20.42 o
  -8  -7   8      259.62      289.51     23.28 o
  -7  -7   8      598.05      568.67     22.92 o
  -6  -7   8        7.34        6.05      3.93 o
  -5  -7   8       71.12       77.21      6.91 o
  -4  -7   8        2.51        2.44      3.40 o
  -3  -7   8     1550.93     1505.94     39.05 o
  -2  -7   8     1457.92     1371.13     37.30 o
  -1  -7   8     3236.18     3137.30     44.55 o
   0  -7   8      311.31      272.63      7.80 o
   1  -7   8       49.97       53.53      3.93 o
   2  -7   8       71.57       71.22      4.31 o
   3  -7   8      669.22      638.09     12.68 o
   4  -7   8      998.62     1004.59     21.14 o
   5  -7   8      142.11      125.60      7.23 o
   6  -7   8      808.21      760.10     56.37 o
   7  -7   8      588.81      604.01     16.36 o
   8  -7   8      497.02      489.56     14.93 o
   9  -7   8       12.44        8.82      4.67 o
  10  -7   8      155.69      169.14     16.26 o
  11  -7   8      181.38      188.76     11.05 o
  12  -7   8       26.61       26.29      6.90 o
 -11  -6   8      143.04      148.83     10.13 o
 -10  -6   8      574.75      548.47     16.90 o
  -9  -6   8       27.57       26.29      5.33 o
  -8  -6   8      199.31      232.36     12.75 o
  -7  -6   8     1698.70     1731.18     63.65 o
  -6  -6   8     1806.01     1779.62     33.71 o
  -5  -6   8        4.03        5.13      3.90 o
  -4  -6   8     1106.57     1034.30     18.14 o
  -3  -6   8      621.43      591.02     17.13 o
  -2  -6   8      708.78      670.29     13.15 o
  -1  -6   8     1094.76     1108.00     18.64 o
   0  -6   8      550.12      475.14     10.26 o
   1  -6   8       32.38       32.65      3.42 o
   2  -6   8      269.61      242.48      6.95 o
   3  -6   8      530.15      505.50     27.99 o
   4  -6   8      408.86      419.65     12.01 o
   5  -6   8     3642.87     3670.71     60.42 o
   6  -6   8      383.27      361.08     11.86 o
   7  -6   8      153.17      138.48     10.76 o
   8  -6   8      176.34      179.48      9.20 o
   9  -6   8        0.85       -1.89      5.05 o
  10  -6   8      146.12      158.29     11.74 o
  11  -6   8       67.51       75.59      8.18 o
  12  -6   8      125.46      130.90     11.25 o
 -12  -5   8       30.65       35.08     10.03 o
 -11  -5   8        7.31       10.72      7.01 o
 -10  -5   8      106.99      152.60      9.32 o
  -9  -5   8      971.12      944.84     23.79 o
  -8  -5   8     1316.53     1380.70     36.02 o
  -7  -5   8       17.33       36.37      6.20 o
  -6  -5   8      288.88      266.83     10.00 o
  -5  -5   8      157.30      145.28      6.47 o
  -4  -5   8       35.17       38.71      3.60 o
  -3  -5   8       84.95      116.43      8.19 o
  -2  -5   8     4013.48     4082.44     55.79 o
  -1  -5   8     4912.90     4986.57     66.94 o
   0  -5   8      842.31      826.51     14.58 o
   1  -5   8       30.32       33.09      3.10 o
   2  -5   8      225.42      226.52     10.41 o
   3  -5   8     2115.33     2045.21     35.67 o
   4  -5   8       78.50       79.18      5.80 o
   5  -5   8     2578.45     2619.63     45.07 o
   6  -5   8      598.59      583.95     15.22 o
   7  -5   8     1330.39     1233.97     30.49 o
   8  -5   8      155.26      172.22      9.03 o
   9  -5   8      395.89      392.09     13.68 o
  10  -5   8      218.00      212.61     10.89 o
  11  -5   8        2.56       -2.63      5.13 o
  12  -5   8        1.70        3.38      7.93 o
 -12  -4   8        0.46       -1.64      6.75 o
 -11  -4   8        4.14       10.88      6.65 o
 -10  -4   8       63.43       65.88      9.28 o
  -9  -4   8      409.25      392.08     21.27 o
  -8  -4   8     1236.93     1259.98     26.26 o
  -7  -4   8     1346.24     1347.74     26.93 o
  -6  -4   8       14.48       18.87      4.05 o
  -5  -4   8        3.84        4.62      2.45 o
  -4  -4   8       50.82       49.18      3.66 o
  -3  -4   8     2353.38     2329.29     33.74 o
  -2  -4   8     3454.00     3634.78     49.89 o
  -1  -4   8       49.84       43.04      3.35 o
   0  -4   8      568.85      564.29     10.90 o
   1  -4   8       89.36       80.58      4.99 o
   2  -4   8      780.94      754.86     13.31 o
   3  -4   8     2653.06     2463.27     49.76 o
   4  -4   8     5760.63     5771.61    155.65 o
   5  -4   8     1507.42     1499.81    103.73 o
   6  -4   8      284.65      264.23     10.28 o
   7  -4   8       11.58       15.25      4.37 o
   8  -4   8        7.17        9.64      4.21 o
   9  -4   8       11.58        5.23      5.72 o
  10  -4   8      547.73      576.39     17.56 o
  11  -4   8      381.07      371.07     14.33 o
  12  -4   8      362.19      393.92     19.87 o
 -13  -3   8       55.38       65.22      9.92 o
 -12  -3   8       21.50       32.19      7.88 o
 -11  -3   8      221.41      217.14     13.70 o
 -10  -3   8       18.99       15.87      6.10 o
  -9  -3   8      585.56      602.68     16.25 o
  -8  -3   8      612.86      647.99     17.54 o
  -7  -3   8        0.00       -2.93      3.08 o
  -6  -3   8      365.88      361.97      8.76 o
  -5  -3   8       62.83       63.43      3.93 o
  -4  -3   8      972.49      985.45     16.65 o
  -3  -3   8      139.81      152.28      5.68 o
  -2  -3   8     4427.90     4263.68     57.44 o
  -1  -3   8     3831.05     3767.53     51.13 o
   0  -3   8     5164.76     5152.20     68.31 o
   1  -3   8      125.94      119.65      8.76 o
   2  -3   8      642.40      592.19     10.90 o
   3  -3   8     1982.05     2007.09     34.87 o
   4  -3   8       15.10       21.64      3.97 o
   5  -3   8     1473.42     1471.55     28.15 o
   6  -3   8     4788.56     4886.99     78.26 o
   7  -3   8      678.76      671.00     17.05 o
   8  -3   8       67.67       65.15      6.61 o
   9  -3   8      526.82      505.68     20.64 o
  10  -3   8      403.19      417.86     15.54 o
  11  -3   8      191.93      197.24     14.43 o
  12  -3   8      118.95      133.74     15.22 o
 -13  -2   8       22.57       20.10      7.44 o
 -12  -2   8       99.31       88.32     10.23 o
 -11  -2   8       36.48       26.63      6.93 o
 -10  -2   8      133.26      131.22     10.84 o
  -9  -2   8       60.20       66.89      9.06 o
  -8  -2   8      344.41      350.44     11.13 o
  -7  -2   8      520.86      538.89     13.72 o
  -6  -2   8     2109.82     2144.54     31.61 o
  -5  -2   8       21.38       17.34      2.66 o
  -4  -2   8     1705.74     1612.29     24.38 o
  -3  -2   8     5620.59     5797.15     76.50 o
  -2  -2   8      115.17       91.40      4.38 o
  -1  -2   8        2.49        5.93      5.96 o
   0  -2   8     2333.30     2151.18     30.61 o
   1  -2   8      368.63      341.04      7.46 o
   2  -2   8      321.05      338.58      7.29 o
   3  -2   8     3068.58     3111.70     50.84 o
   4  -2   8     3730.69     3724.74     60.26 o
   5  -2   8     3644.30     3581.27     58.77 o
   6  -2   8       17.22       20.97      4.68 o
   7  -2   8      603.20      575.93     15.56 o
   8  -2   8        3.68        3.96      3.89 o
   9  -2   8        3.69        7.65      5.59 o
  10  -2   8        0.85        6.08      5.18 o
  11  -2   8      551.99      560.65     22.99 o
  12  -2   8      114.07      125.59     13.20 o
 -13  -1   8       20.17       16.39      6.82 o
 -12  -1   8        9.10        4.71      5.84 o
 -11  -1   8        2.27       -3.26      5.12 o
 -10  -1   8      809.83      846.16     25.96 o
  -9  -1   8     1114.97     1122.30     31.22 o
  -8  -1   8      275.34      263.62      9.87 o
  -7  -1   8      943.33      952.22     20.76 o
  -6  -1   8      692.06      687.11     12.83 o
  -5  -1   8     1416.34     1402.61     21.72 o
  -4  -1   8      505.40      554.33     10.64 o
  -3  -1   8     4991.47     5210.01     68.95 o
  -2  -1   8     3321.83     3325.63     45.32 o
  -1  -1   8    11616.29    12523.59    159.91 o
   0  -1   8     1975.53     2039.81     29.12 o
   1  -1   8      479.16      513.25      9.68 o
   2  -1   8     2928.27     3069.52     42.12 o
   3  -1   8      113.02       88.79      5.36 o
   4  -1   8        0.90        0.88      3.61 o
   5  -1   8     2182.85     2148.14     38.00 o
   6  -1   8     2146.19     2192.36     39.37 o
   7  -1   8      125.45      142.00     11.87 o
   8  -1   8      225.46      206.48      9.74 o
   9  -1   8        3.22        2.58      4.45 o
  10  -1   8      655.95      665.63     24.02 o
  11  -1   8      201.90      212.52     22.50 o
  12  -1   8       29.19       32.40      9.59 o
 -14   0   8        0.24        8.12      6.68 o
 -13   0   8        0.07       -1.30      6.00 o
 -12   0   8        2.39       -2.17      5.42 o
 -11   0   8      763.88      775.49     24.98 o
 -10   0   8      299.12      275.93     34.70 o
  -9   0   8      228.49      224.74     12.20 o
  -8   0   8       13.74       13.58      3.62 o
  -7   0   8        6.64        7.41      3.12 o
  -6   0   8       18.22       18.75      2.57 o
  -5   0   8     2669.69     2610.83     36.70 o
  -4   0   8     8469.12     8835.09    114.15 o
  -3   0   8     2121.51     2234.06     31.53 o
  -2   0   8      895.39      964.28     15.50 o
  -1   0   8      244.30      214.76      5.67 o
   0   0   8      925.77      960.10     15.45 o
   1   0   8      158.67      149.75      4.72 o
   2   0   8     2691.88     2825.68     39.22 o
   3   0   8     2533.35     2686.46     44.75 o
   4   0   8     2080.73     2024.29     35.74 o
   5   0   8     1205.99     1114.79     22.89 o
   6   0   8        0.97        0.46      3.30 o
   7   0   8       24.13       18.39      6.51 o
   8   0   8       39.62       35.94      5.48 o
   9   0   8       16.83       12.79      6.72 o
  10   0   8      151.88      147.52     12.59 o
  11   0   8      723.21      761.29     27.59 o
 -14   1   8        1.88        9.62      6.75 o
 -13   1   8       64.01       65.67     12.47 o
 -12   1   8      152.76      138.48     16.83 o
 -11   1   8        2.07       -2.43      5.50 o
 -10   1   8      647.90      670.14     21.95 o
  -9   1   8     1078.55     1098.33     29.56 o
  -8   1   8      404.74      419.04     11.96 o
  -7   1   8        0.64        0.23      2.83 o
  -6   1   8      617.66      624.41     33.39 o
  -5   1   8     1914.18     1857.02     32.55 o
  -4   1   8      151.19      110.24      5.61 o
  -3   1   8     4389.54     4453.10     69.46 o
  -2   1   8     7939.84     8026.04    103.80 o
  -1   1   8      364.86      334.05      8.99 o
   0   1   8      216.22      244.48      6.12 o
   1   1   8      885.37      923.07     15.20 o
   2   1   8     1168.33     1182.72     18.65 o
   3   1   8      783.17      752.97     13.31 o
   4   1   8        3.15        7.15      3.32 o
   5   1   8      910.91      891.61     19.75 o
   6   1   8      146.49      154.03      7.99 o
   7   1   8      466.00      453.71     13.87 o
   8   1   8      697.92      720.66     18.72 o
   9   1   8     1142.69     1097.87     32.13 o
  10   1   8      324.64      308.69     17.12 o
  11   1   8       26.66       21.55      8.24 o
 -14   2   8       32.09       26.80      8.78 o
 -13   2   8        0.48       -4.95      7.79 o
 -12   2   8      262.39      275.11     15.13 o
 -11   2   8     1044.15     1037.91     29.87 o
 -10   2   8      127.35      110.85      9.53 o
  -9   2   8     1138.22     1151.86     23.82 o
  -8   2   8     2328.50     2279.50     40.01 o
  -7   2   8      297.18      257.40      9.09 o
  -6   2   8       87.87      101.89      5.89 o
  -5   2   8     3252.80     3213.28     52.28 o
  -4   2   8     3275.29     3266.92     52.85 o
  -3   2   8     1039.97     1016.35     19.87 o
  -2   2   8      991.71     1045.18     16.39 o
  -1   2   8      699.11      672.90     13.34 o
   0   2   8     1142.87     1156.42     18.21 o
   1   2   8       95.31       88.85      3.96 o
   2   2   8     1797.23     1839.76     27.27 o
   3   2   8     4521.19     4476.85     60.66 o
   4   2   8     4363.99     4358.55     69.91 o
   5   2   8      822.97      745.27     17.58 o
   6   2   8       57.13       53.75      6.36 o
   7   2   8      110.71      104.91      7.71 o
   8   2   8       49.57       47.24      8.19 o
   9   2   8       87.09      113.26     11.58 o
  10   2   8      619.93      597.46     24.02 o
  11   2   8      271.84      297.68     18.27 o
 -14   3   8        5.59        5.67      6.33 o
 -13   3   8        1.18        4.54      5.74 o
 -12   3   8       37.71       33.84      8.21 o
 -11   3   8      203.06      200.20     12.45 o
 -10   3   8     1120.65     1127.62     23.95 o
  -9   3   8     1150.42     1042.35     22.33 o
  -8   3   8      547.00      499.43     13.48 o
  -7   3   8       62.74       58.87      5.23 o
  -6   3   8      387.49      395.86     11.13 o
  -5   3   8      262.38      264.55     13.69 o
  -4   3   8       32.48       31.98      3.89 o
  -3   3   8     3137.27     3295.41     89.46 o
  -2   3   8     4564.72     4501.93     60.06 o
  -1   3   8       46.21       50.68      4.24 o
   0   3   8      296.46      285.66      7.02 o
   1   3   8     2403.93     2396.21     34.33 o
   2   3   8     3953.34     3869.54     53.12 o
   3   3   8      443.41      448.36     10.01 o
   4   3   8     1528.76     1298.43     90.38 o
   5   3   8     1192.51     1193.02     24.64 o
   6   3   8       49.67       52.66      5.70 o
   7   3   8       35.51       45.94      5.78 o
   8   3   8      819.76      781.03     28.89 o
   9   3   8     1386.56     1333.63    127.91 o
  10   3   8       93.45      120.23     18.03 o
 -14   4   8       63.43       67.43      9.51 o
 -13   4   8      165.62      166.88     12.42 o
 -12   4   8      212.27      186.51     12.53 o
 -11   4   8      272.66      223.97     19.90 o
 -10   4   8       47.91       33.78      5.12 o
  -9   4   8      165.61      165.24      8.06 o
  -8   4   8      760.06      660.68     20.93 o
  -7   4   8       87.05       72.13      5.66 o
  -6   4   8      511.06      507.80     16.24 o
  -5   4   8     1042.02     1031.76     21.00 o
  -4   4   8     2646.88     2698.21     45.05 o
  -3   4   8     2116.33     2100.82     39.77 o
  -2   4   8        1.49        3.56      1.68 o
  -1   4   8       68.46       60.79      4.41 o
   0   4   8      164.87      161.88      5.43 o
   1   4   8       18.13       16.68      2.71 o
   2   4   8     1156.46     1152.48     19.32 o
   3   4   8     9367.48     9086.70    361.95 o
   4   4   8     1651.93     1653.96     31.30 o
   5   4   8      487.54      470.00     13.87 o
   6   4   8       79.38       67.34      6.42 o
   7   4   8      183.67      212.20     12.95 o
   8   4   8      113.39      150.70     12.26 o
   9   4   8      210.51      203.24     17.61 o
  10   4   8      515.68      538.81     23.31 o
 -14   5   8        4.67       15.41      6.64 o
 -13   5   8       48.98       46.90     14.44 o
 -12   5   8      149.34      145.97     11.28 o
 -11   5   8      321.76      317.00     12.98 o
 -10   5   8      113.35      117.79      7.50 o
  -9   5   8      120.26      112.06      7.12 o
  -8   5   8        3.44        4.16      3.87 o
  -7   5   8      313.47      288.19     11.06 o
  -6   5   8      451.81      448.38     12.33 o
  -5   5   8      196.73      201.74     11.62 o
  -4   5   8      114.94       94.38      5.78 o
  -3   5   8     1106.65     1090.90     21.77 o
  -2   5   8      651.21      666.87     16.33 o
  -1   5   8     2891.95     2921.17     41.23 o
   0   5   8     1018.37      994.98     17.09 o
   1   5   8      939.63      850.93     20.67 o
   2   5   8     4338.35     4252.70     58.79 o
   3   5   8        2.97        4.82      3.13 o
   4   5   8     1099.89     1095.94     23.32 o
   5   5   8      541.60      547.81     15.33 o
   6   5   8      307.49      300.62     14.99 o
   7   5   8       61.92       53.93      8.67 o
   8   5   8      650.69      658.89     27.59 o
   9   5   8      208.31      214.98     15.34 o
 -14   6   8       10.92        6.37      5.91 o
 -13   6   8      198.17      181.41     12.64 o
 -12   6   8      324.46      312.23     15.06 o
 -11   6   8       13.75        7.30      4.52 o
 -10   6   8      174.95      149.89      8.36 o
  -9   6   8        7.18        9.07      4.30 o
  -8   6   8       85.17       83.81      6.35 o
  -7   6   8      289.64      261.03      9.65 o
  -6   6   8     1000.24      988.26     21.09 o
  -5   6   8     1216.53     1201.94     24.09 o
  -4   6   8     2386.99     2405.19     50.91 o
  -3   6   8      491.87      484.39     13.05 o
  -2   6   8     1692.78     1654.26     25.44 o
  -1   6   8      555.28      512.90     10.92 o
   0   6   8       68.08       58.24      4.17 o
   1   6   8      393.19      394.23      9.80 o
   2   6   8     1697.98     1709.51     27.30 o
   3   6   8     3376.35     3370.52     48.61 o
   4   6   8      267.36      259.65     13.03 o
   5   6   8      304.21      321.96     11.92 o
   6   6   8       17.23       24.84      7.00 o
   7   6   8       49.98       57.29      9.33 o
   8   6   8        0.31        4.58      7.15 o
   9   6   8       10.59        8.23      7.60 o
 -14   7   8       23.45       28.45      8.05 o
 -13   7   8      160.45      168.83     15.79 o
 -12   7   8        0.84        6.78      5.31 o
 -11   7   8      498.93      456.35     16.53 o
 -10   7   8      199.34      186.70      9.14 o
  -9   7   8       76.90       65.63      6.20 o
  -8   7   8        4.91        6.40      3.78 o
  -7   7   8      743.94      794.88     18.63 o
  -6   7   8      898.23      849.53     22.78 o
  -5   7   8      476.24      439.42     12.75 o
  -4   7   8     1313.05     1295.06     44.28 o
  -3   7   8     1352.39     1297.81     39.05 o
  -2   7   8      367.22      370.82     11.36 o
  -1   7   8      176.47      158.29      6.18 o
   0   7   8     2530.23     2386.39     67.73 o
   1   7   8     1829.16     1837.60     30.40 o
   2   7   8       87.74       93.43      5.68 o
   3   7   8      550.83      521.76     12.66 o
   4   7   8        5.31       -0.71      4.12 o
   5   7   8      143.79      146.10     11.17 o
   6   7   8       39.27       42.48      9.09 o
   7   7   8      262.19      277.38     16.06 o
   8   7   8      329.12      384.45     32.73 o
 -14   8   8        8.15       15.85      6.17 o
 -13   8   8       42.74       43.01      7.95 o
 -12   8   8      259.50      274.60     11.72 o
 -11   8   8      120.63      110.79     11.48 o
 -10   8   8      405.61      366.96     12.67 o
  -9   8   8        7.06       10.49      3.97 o
  -8   8   8      362.82      346.98     11.73 o
  -7   8   8        3.43        1.61      3.96 o
  -6   8   8      257.79      291.22     10.56 o
  -5   8   8     2939.81     2941.49     50.36 o
  -4   8   8      994.66      912.16     25.53 o
  -3   8   8        9.78       15.18      4.48 o
  -2   8   8        7.53       15.06      5.46 o
  -1   8   8        6.31       11.93      3.11 o
   0   8   8      292.99      291.25      8.87 o
   1   8   8     1233.49     1178.56     32.13 o
   2   8   8     1614.37     1639.72     27.51 o
   3   8   8       87.19      102.17      6.39 o
   4   8   8      223.61      218.07     10.28 o
   5   8   8       85.16       74.94      9.24 o
   6   8   8      290.80      309.69     16.49 o
   7   8   8      157.97      195.17     14.58 o
 -13   9   8        2.05        2.40      5.88 o
 -12   9   8        8.02       13.77      6.48 o
 -11   9   8      130.46      104.80     10.32 o
 -10   9   8      416.31      396.61     17.33 o
  -9   9   8       81.51       57.29      8.15 o
  -8   9   8      124.76      127.39      7.70 o
  -7   9   8      709.66      656.50     37.69 o
  -6   9   8     1049.00     1038.81     28.21 o
  -5   9   8      130.02      120.98      9.62 o
  -4   9   8     1937.42     1965.48     36.31 o
  -3   9   8     1741.76     1746.03     33.12 o
  -2   9   8       62.86       64.99      5.89 o
  -1   9   8        8.56        8.59      3.97 o
   0   9   8     1000.44      974.11     22.60 o
   1   9   8      706.00      678.31     16.23 o
   2   9   8       46.67       57.88      5.58 o
   3   9   8       27.36       26.95      4.52 o
   4   9   8       57.24       51.11      8.37 o
   5   9   8      132.38      126.21     12.10 o
   6   9   8        0.79        5.47      7.01 o
 -13  10   8      113.62      120.43     14.60 o
 -12  10   8       73.33       74.73      9.80 o
 -11  10   8       79.94       96.15     11.12 o
 -10  10   8       34.34       35.58      7.49 o
  -9  10   8       86.25       73.47      9.05 o
  -8  10   8        2.22       -0.58      4.19 o
  -7  10   8       12.86       21.33      6.39 o
  -6  10   8      929.61      852.03     26.26 o
  -5  10   8     1154.05     1113.66     30.93 o
  -4  10   8       28.73       28.67      6.74 o
  -3  10   8        3.69        0.30      4.71 o
  -2  10   8       30.75       32.24      8.21 o
  -1  10   8      306.66      289.79     29.98 o
   0  10   8       34.86       30.45      6.58 o
   1  10   8       15.83       13.42      4.78 o
   2  10   8      179.92      184.92      9.63 o
   3  10   8      445.76      472.91     18.90 o
   4  10   8        5.35       11.95      9.66 o
   5  10   8       86.41       81.25     14.96 o
 -12  11   8      148.62      140.60     12.58 o
 -11  11   8       36.71       48.03      8.78 o
 -10  11   8       11.00       15.46      7.69 o
  -9  11   8       40.08       46.09      8.09 o
  -8  11   8      159.55      147.82     11.94 o
  -7  11   8       93.66      100.25     14.23 o
  -6  11   8      108.42       98.83     10.18 o
  -5  11   8       91.65       93.37     18.70 o
  -4  11   8      178.28      148.70     24.78 o
  -3  11   8       82.59       54.15      8.11 o
  -2  11   8       27.18       19.20      6.20 o
  -1  11   8        6.10        5.38      5.58 o
   0  11   8      338.08      364.34     16.46 o
   1  11   8      674.87      706.01     34.29 o
   2  11   8      180.54      209.35     10.66 o
   3  11   8        2.75       -3.82      6.33 o
   4  11   8        1.32       -0.52      9.46 o
 -11  12   8       59.81       63.65      9.70 o
 -10  12   8       19.04        6.54     16.57 o
  -9  12   8       30.49       29.51      7.60 o
  -8  12   8        0.30        3.79      5.49 o
  -7  12   8      172.93      151.49     12.57 o
  -6  12   8      104.68      125.62     11.65 o
  -5  12   8        1.05       -3.37      5.36 o
  -4  12   8        0.88        0.53      5.99 o
  -3  12   8        1.91       -2.23      5.10 o
  -2  12   8      174.95      148.18     11.86 o
  -1  12   8       98.33       88.86     10.86 o
   0  12   8       36.76       34.33      7.88 o
   1  12   8       75.65       86.07     10.17 o
   2  12   8      359.84      401.07     26.60 o
   3  12   8      165.36      189.02     19.22 o
 -10  13   8       11.07       12.39      7.09 o
  -9  13   8        0.54       -7.29      7.53 o
  -8  13   8      245.06      231.47     15.24 o
  -7  13   8      122.87      140.47     12.89 o
  -6  13   8       26.41       14.70      7.35 o
  -5  13   8       54.68       48.41      8.89 o
  -4  13   8       11.68        8.66      6.46 o
  -3  13   8       89.26       88.83     10.36 o
  -2  13   8       26.61       27.38      7.25 o
  -1  13   8      301.89      301.59     16.37 o
   0  13   8      281.93      273.49     15.83 o
   1  13   8      140.32      154.51     18.70 o
   2  13   8       25.06       35.95     12.68 o
  -9  14   8       89.37       85.90     10.95 o
  -8  14   8       28.52       37.31      8.41 o
  -7  14   8       56.48       50.07      9.21 o
  -6  14   8      131.49      139.31     13.08 o
  -5  14   8        8.46        8.99      7.37 o
  -4  14   8        4.08        1.62      6.65 o
  -3  14   8      123.07      103.20     11.45 o
  -2  14   8      428.09      436.85     25.15 o
  -1  14   8       46.95       65.04     10.21 o
   0  14   8       58.19       84.79     16.52 o
  -6  15   8        5.06       -1.17      7.53 o
  -5  15   8        9.99       -3.41      7.02 o
  -4  15   8        1.03        5.75     15.90 o
   1 -15   9       37.51       28.51      8.15 o
   2 -15   9       19.43       29.91      7.85 o
   3 -15   9       66.11       67.32      9.87 o
   4 -15   9       43.40       50.96      9.33 o
  -2 -14   9       46.05       45.30      8.77 o
  -1 -14   9       47.74       39.42      8.69 o
   0 -14   9       28.03       39.35     11.95 o
   1 -14   9      114.92      105.80      8.86 o
   2 -14   9      239.86      260.01     15.06 o
   3 -14   9        2.19        2.22      5.90 o
   4 -14   9        9.33        4.30     12.31 o
   5 -14   9      160.13      158.81     13.22 o
   6 -14   9       71.15       84.37     10.65 o
   7 -14   9        0.63        3.34      6.68 o
  -4 -13   9        0.09       -4.40      6.45 o
  -3 -13   9       51.61       53.40     16.73 o
  -2 -13   9       70.53       67.64      9.82 o
  -1 -13   9      222.02      230.02     16.37 o
   0 -13   9      181.39      171.41     21.56 o
   1 -13   9      186.78      202.99     10.56 o
   2 -13   9       50.42       60.86     12.88 o
   3 -13   9       11.50       12.54     12.68 o
   4 -13   9       16.69        9.21      6.26 o
   5 -13   9       64.59       71.73      9.65 o
   6 -13   9      120.30      107.12     11.38 o
   7 -13   9      276.17      271.41     16.53 o
   8 -13   9       10.65       12.87      9.56 o
  -6 -12   9        2.40        2.88      6.80 o
  -5 -12   9       33.84       31.39      8.30 o
  -4 -12   9       23.95       22.39      7.46 o
  -3 -12   9      445.18      468.02     20.02 o
  -2 -12   9      154.21      159.57     12.45 o
  -1 -12   9       60.32       70.68      9.12 o
   0 -12   9      172.01      183.50      9.73 o
   1 -12   9      847.88      836.32     20.83 o
   2 -12   9       34.39       24.57      5.86 o
   3 -12   9       81.34       83.84      9.53 o
   4 -12   9      179.62      167.17     12.22 o
   5 -12   9       34.42       42.63     17.82 o
   6 -12   9      100.31      113.53     11.39 o
   7 -12   9       51.54       58.44      8.83 o
   8 -12   9       19.77       15.66      7.34 o
   9 -12   9        1.94        6.22     11.59 o
  -7 -11   9       21.61       33.98      8.34 o
  -6 -11   9       67.01       77.63     14.23 o
  -5 -11   9      133.80      124.05     22.55 o
  -4 -11   9       19.62       15.95      6.50 o
  -3 -11   9       20.38       35.65      7.71 o
  -2 -11   9     1048.89     1058.13     82.71 o
  -1 -11   9      769.15      762.95     19.43 o
   0 -11   9      180.97      193.80      9.57 o
   1 -11   9      114.19      109.06      7.68 o
   2 -11   9       18.56        8.99      4.36 o
   3 -11   9       19.42       18.07      5.95 o
   4 -11   9       14.01        6.08      5.61 o
   5 -11   9       69.67       65.45      8.85 o
   6 -11   9      288.85      281.84     15.17 o
   7 -11   9       39.31       52.40     12.62 o
   8 -11   9        2.80       -5.04      6.29 o
   9 -11   9       48.09       54.22      9.18 o
  10 -11   9        3.78        4.20      8.99 o
  -8 -10   9       55.64       65.96      9.80 o
  -7 -10   9      339.46      436.13     40.99 o
  -6 -10   9      436.70      434.32     19.32 o
  -5 -10   9       26.05       17.53      6.63 o
  -4 -10   9      120.19       95.81      9.95 o
  -3 -10   9      817.11      861.06     52.73 o
  -2 -10   9      111.05       88.86     15.01 o
  -1 -10   9      245.21      229.21     10.41 o
   0 -10   9     1404.43     1393.57     28.32 o
   1 -10   9      119.07       87.42      6.66 o
   2 -10   9      104.77      102.46      6.99 o
   3 -10   9       61.33       53.42      7.75 o
   4 -10   9      244.89      229.41     12.99 o
   5 -10   9      682.52      698.18     23.33 o
   6 -10   9       12.82       12.25      6.12 o
   7 -10   9      109.84      109.17     10.61 o
   8 -10   9        0.32       -2.62      5.44 o
   9 -10   9        3.37       -5.92      5.92 o
  10 -10   9        1.73       -5.79      5.79 o
  -9  -9   9      333.88      362.96     24.64 o
  -8  -9   9      223.03      221.29     14.75 o
  -7  -9   9      160.41      146.13      9.53 o
  -6  -9   9      196.46      216.61     10.55 o
  -5  -9   9      219.97      200.28      9.78 o
  -4  -9   9        0.69       -3.61      3.79 o
  -3  -9   9      168.30      171.01      8.59 o
  -2  -9   9      460.00      452.24     11.31 o
  -1  -9   9     1656.40     1584.98     26.09 o
   0  -9   9       81.43       81.88      6.96 o
   1  -9   9      447.88      419.94     38.24 o
   2  -9   9      143.32      153.10      7.67 o
   3  -9   9      315.86      326.38     14.27 o
   4  -9   9        8.77       -1.64      6.81 o
   5  -9   9      466.25      470.73     18.36 o
   6  -9   9     1384.18     1413.22     54.97 o
   7  -9   9       22.04       23.21      6.42 o
   8  -9   9       10.40       10.44     15.69 o
   9  -9   9       43.72       47.32      8.43 o
  10  -9   9      259.68      239.01     15.21 o
  11  -9   9       77.60       74.26     10.52 o
 -10  -8   9       69.82       71.83     10.03 o
  -9  -8   9       36.81       59.18      7.20 o
  -8  -8   9       54.28       75.44      8.16 o
  -7  -8   9      342.00      371.41     25.31 o
  -6  -8   9      100.67       98.01      7.82 o
  -5  -8   9      137.01      148.77      8.54 o
  -4  -8   9      264.25      251.96     10.48 o
  -3  -8   9       84.32       81.49      5.17 o
  -2  -8   9      398.08      382.08     11.35 o
  -1  -8   9      108.89      104.56      5.56 o
   0  -8   9     1755.02     1644.09     26.35 o
   1  -8   9       23.24       31.82      3.98 o
   2  -8   9       14.69       14.17      3.13 o
   3  -8   9       15.52       15.07      3.93 o
   4  -8   9     1513.03     1459.46     28.62 o
   5  -8   9      986.46      951.76     42.49 o
   6  -8   9       53.46       47.15      5.82 o
   7  -8   9       45.37       56.58      6.29 o
   8  -8   9       65.92       72.07      7.26 o
   9  -8   9        4.94        2.07      5.50 o
  10  -8   9       31.51       27.21      7.50 o
  11  -8   9      678.20      749.08     26.82 o
 -10  -7   9      427.25      528.81     21.73 o
  -9  -7   9      112.00      118.21      8.78 o
  -8  -7   9      173.73      162.65     11.52 o
  -7  -7   9        1.75        3.98      4.38 o
  -6  -7   9       37.30       45.16      5.59 o
  -5  -7   9       15.78       18.92      4.26 o
  -4  -7   9       71.71       69.22      6.73 o
  -3  -7   9      543.02      507.43     11.61 o
  -2  -7   9      366.32      387.61      9.81 o
  -1  -7   9      684.10      676.17     13.67 o
   0  -7   9       67.38       60.69      4.35 o
   1  -7   9     1288.37     1257.45     21.04 o
   2  -7   9       73.90       64.31      4.38 o
   3  -7   9      696.55      686.20     16.58 o
   4  -7   9        0.34        0.76      5.76 o
   5  -7   9      747.55      750.77     18.21 o
   6  -7   9     2312.54     2284.09     41.63 o
   7  -7   9     1026.14     1022.93     23.37 o
   8  -7   9      156.56      161.98      9.18 o
   9  -7   9       37.93       44.34      6.30 o
  10  -7   9      430.72      449.57     15.74 o
  11  -7   9        4.59       18.87      7.64 o
 -11  -6   9      328.79      318.80     17.49 o
 -10  -6   9        5.14       11.10      6.75 o
  -9  -6   9      287.95      316.13     12.61 o
  -8  -6   9      519.85      541.29     16.06 o
  -7  -6   9      479.54      526.24     21.03 o
  -6  -6   9       21.00       18.64      4.46 o
  -5  -6   9       22.30       12.39      4.10 o
  -4  -6   9      671.97      667.37     15.52 o
  -3  -6   9      548.62      498.17     11.31 o
  -2  -6   9       47.14       47.15      5.77 o
  -1  -6   9      139.80      127.99      5.55 o
   0  -6   9       56.64       62.48      4.26 o
   1  -6   9      861.13      755.70     14.26 o
   2  -6   9      725.01      712.24     15.18 o
   3  -6   9     1113.70     1025.55     21.53 o
   4  -6   9     3206.04     3145.78     52.90 o
   5  -6   9      603.76      609.33     15.73 o
   6  -6   9       41.85       41.19      6.70 o
   7  -6   9      134.53      138.25     10.64 o
   8  -6   9      169.71      186.91     11.75 o
   9  -6   9       32.40       29.96      5.89 o
  10  -6   9      221.55      231.57     11.76 o
  11  -6   9      184.83      172.07     11.02 o
 -11  -5   9       85.18      112.27     11.60 o
 -10  -5   9      650.58      680.99     24.10 o
  -9  -5   9      427.64      477.57     14.86 o
  -8  -5   9        0.24       -0.93      3.66 o
  -7  -5   9      687.02      677.94     22.54 o
  -6  -5   9      120.63       92.55      6.70 o
  -5  -5   9      759.66      724.18     14.33 o
  -4  -5   9       18.04       11.53      3.16 o
  -3  -5   9     1379.44     1333.06     21.95 o
  -2  -5   9     4661.04     4766.47     64.81 o
  -1  -5   9      408.14      408.35      9.79 o
   0  -5   9     1165.31     1139.09     18.97 o
   1  -5   9     3328.73     3250.77     48.31 o
   2  -5   9      643.50      669.20     12.83 o
   3  -5   9      742.68      702.38     34.51 o
   4  -5   9     2200.22     2063.11    100.44 o
   5  -5   9     1947.98     1941.76     35.75 o
   6  -5   9      554.52      537.38     18.70 o
   7  -5   9      414.26      403.15     13.45 o
   8  -5   9       50.13       53.86      6.38 o
   9  -5   9      224.99      232.62     11.25 o
  10  -5   9        4.46        2.52      5.00 o
  11  -5   9       10.96       11.04      5.86 o
 -12  -4   9        0.31        0.88      6.07 o
 -11  -4   9       80.19       78.70     12.31 o
 -10  -4   9      229.55      232.87     21.98 o
  -9  -4   9       39.89       52.07      8.26 o
  -8  -4   9     1296.59     1262.04     26.45 o
  -7  -4   9       12.77        3.02      3.50 o
  -6  -4   9      191.72      196.65      8.54 o
  -5  -4   9     1658.51     1669.34     26.25 o
  -4  -4   9     3315.02     3288.61     46.41 o
  -3  -4   9     3386.51     3377.28     47.31 o
  -2  -4   9        1.05        0.68      2.43 o
  -1  -4   9      945.84      946.32     19.89 o
   0  -4   9     1716.85     1720.68     26.03 o
   1  -4   9      205.73      184.81      5.99 o
   2  -4   9      781.17      797.48     35.90 o
   3  -4   9     6781.49     6666.01    106.91 o
   4  -4   9     1276.72     1276.55     25.42 o
   5  -4   9       79.21       76.19      6.28 o
   6  -4   9      191.35      165.24     11.57 o
   7  -4   9      125.30      131.64      8.06 o
   8  -4   9      122.35      106.91      7.96 o
   9  -4   9      211.94      206.96     10.68 o
  10  -4   9      279.35      283.91     12.69 o
  11  -4   9      136.25      137.18     12.97 o
 -12  -3   9        7.74       -0.28      6.43 o
 -11  -3   9        2.55        2.03      6.08 o
 -10  -3   9      223.61      222.98     13.81 o
  -9  -3   9     1292.08     1336.40     64.21 o
  -8  -3   9       18.75        8.58      5.43 o
  -7  -3   9      542.87      531.08     14.18 o
  -6  -3   9      258.63      239.76     12.51 o
  -5  -3   9      807.52      790.17     14.74 o
  -4  -3   9      104.90      107.33      5.65 o
  -3  -3   9     4563.06     4576.35     61.97 o
  -2  -3   9     5449.00     5314.19     70.93 o
  -1  -3   9     1622.55     1592.99     24.31 o
   0  -3   9       71.43       73.27      3.91 o
   1  -3   9      251.17      281.26      7.12 o
   2  -3   9     4463.33     4303.41    228.82 o
   3  -3   9      717.92      642.26     30.86 o
   4  -3   9     1159.30     1091.15     41.06 o
   5  -3   9     1562.42     1589.58     32.27 o
   6  -3   9     1073.40     1075.00     23.33 o
   7  -3   9        8.17        6.07      4.07 o
   8  -3   9      362.84      365.29     12.97 o
   9  -3   9      755.33      739.37     25.50 o
  10  -3   9       23.03       29.32      6.41 o
  11  -3   9        3.99       14.26      8.14 o
 -13  -2   9       29.47       40.16      8.33 o
 -12  -2   9      179.35      180.24     13.55 o
 -11  -2   9        7.13        7.60      6.09 o
 -10  -2   9      208.76      196.41     16.52 o
  -9  -2   9      217.17      201.96     12.31 o
  -8  -2   9       34.01       40.72     16.52 o
  -7  -2   9      290.77      297.40     13.19 o
  -6  -2   9      192.10      173.88      7.48 o
  -5  -2   9      858.14      863.77     15.39 o
  -4  -2   9     4766.77     4778.71     76.07 o
  -3  -2   9     1914.20     1905.13     28.30 o
  -2  -2   9      427.39      424.52      9.22 o
  -1  -2   9     1442.99     1398.73     24.08 o
   0  -2   9     2112.88     2099.01     30.38 o
   1  -2   9        1.95        8.25      2.12 o
   2  -2   9     2961.01     2843.56    180.12 o
   3  -2   9     2915.80     2932.12    122.57 o
   4  -2   9     2502.79     2506.23     43.21 o
   5  -2   9      188.78      183.37      8.49 o
   6  -2   9      203.97      211.82      9.20 o
   7  -2   9       42.55       38.13      5.39 o
   8  -2   9      244.73      216.85     10.37 o
   9  -2   9      111.39      138.30      9.20 o
  10  -2   9      434.00      444.56     15.90 o
  11  -2   9      527.13      549.79     35.48 o
 -13  -1   9       57.21       51.30      9.92 o
 -12  -1   9       67.80       83.01     10.32 o
 -11  -1   9      299.32      331.47     18.75 o
 -10  -1   9      465.60      473.81     18.87 o
  -9  -1   9       15.21       21.66      6.05 o
  -8  -1   9       39.05       27.43      5.64 o
  -7  -1   9      296.28      309.32     11.39 o
  -6  -1   9       62.44       51.46      4.89 o
  -5  -1   9      144.98      144.43      5.40 o
  -4  -1   9     2045.89     1966.53     28.96 o
  -3  -1   9     4439.33     4398.92     59.27 o
  -2  -1   9     2943.10     3012.10     41.82 o
  -1  -1   9     1654.53     1685.73     25.14 o
   0  -1   9       14.75       14.81      2.28 o
   1  -1   9     1187.69     1178.85     21.79 o
   2  -1   9      271.63      242.78      8.39 o
   3  -1   9       83.33       71.66      6.38 o
   4  -1   9      515.32      469.64     29.64 o
   5  -1   9     1980.16     1920.37     36.56 o
   6  -1   9       14.86        5.22      3.81 o
   7  -1   9       12.51        9.31      4.33 o
   8  -1   9      564.50      519.39     15.65 o
   9  -1   9      922.82      952.85     29.99 o
  10  -1   9      648.97      632.94     87.85 o
  11  -1   9       26.99       31.56     14.03 o
 -13   0   9      259.12      283.66     16.48 o
 -12   0   9      443.36      475.70     19.90 o
 -11   0   9      441.32      416.80     18.48 o
 -10   0   9       99.33       93.83      9.50 o
  -9   0   9      289.91      305.61     14.06 o
  -8   0   9      501.08      505.10     21.14 o
  -7   0   9     1653.82     1635.13     30.41 o
  -6   0   9     1165.67     1100.15     22.12 o
  -5   0   9     5568.65     5629.89    106.75 o
  -4   0   9     1528.16     1511.96     27.72 o
  -3   0   9       81.28       73.58      4.08 o
  -2   0   9      175.09      152.62      5.36 o
  -1   0   9      805.54      806.95     13.89 o
   0   0   9       14.00       14.06      3.85 o
   1   0   9      234.73      228.91     12.59 o
   2   0   9     1473.51     1365.05     76.57 o
   3   0   9     1970.04     1895.13     33.91 o
   4   0   9     2427.52     2327.46     40.75 o
   5   0   9        5.00        6.49      3.76 o
   6   0   9      638.57      604.07     16.05 o
   7   0   9      592.59      579.25     16.33 o
   8   0   9       30.19       55.11      6.55 o
   9   0   9      108.16      124.48     20.31 o
  10   0   9     1158.21     1179.81     35.48 o
  11   0   9      503.78      555.63     23.99 o
 -14   1   9       47.93       58.39      9.42 o
 -13   1   9       73.54       61.37     12.31 o
 -12   1   9       13.81       26.35      7.36 o
 -11   1   9     1395.48     1364.99     42.50 o
 -10   1   9     1133.50     1144.54     31.65 o
  -9   1   9        5.70        8.48      4.99 o
  -8   1   9        1.95       -1.48      3.23 o
  -7   1   9      451.01      470.39     12.90 o
  -6   1   9      763.21      754.32     17.09 o
  -5   1   9      495.51      457.14     12.36 o
  -4   1   9     2558.82     2482.42     41.96 o
  -3   1   9      755.00      714.13     21.41 o
  -2   1   9      225.31      213.77      7.09 o
  -1   1   9      159.94      171.16      5.29 o
   0   1   9     2503.03     2569.63     41.62 o
   1   1   9     3407.94     3307.93     45.72 o
   2   1   9      598.37      541.50     14.10 o
   3   1   9       15.99        3.34      3.87 o
   4   1   9     1461.53     1401.37     27.33 o
   5   1   9      422.12      431.74     19.29 o
   6   1   9     1030.60      988.28     22.19 o
   7   1   9     1258.56     1255.70     27.02 o
   8   1   9      407.76      413.13     14.27 o
   9   1   9      424.81      411.40     18.91 o
  10   1   9       26.04        9.16      7.96 o
 -14   2   9        0.46        1.61      7.17 o
 -13   2   9       82.56       99.50     14.18 o
 -12   2   9      538.61      545.22     21.27 o
 -11   2   9       77.30       68.86      9.00 o
 -10   2   9       44.41       49.87      7.31 o
  -9   2   9      531.49      535.57     14.60 o
  -8   2   9       30.10       26.00      5.58 o
  -7   2   9       98.95      104.70      9.95 o
  -6   2   9      991.46     1010.19     21.08 o
  -5   2   9     3075.80     2995.06     89.07 o
  -4   2   9     2013.32     2053.50     60.35 o
  -3   2   9      207.74      183.80      7.37 o
  -2   2   9        1.60        3.39      2.17 o
  -1   2   9     1893.05     1903.47     43.39 o
   0   2   9      174.66      160.93      5.42 o
   1   2   9      699.42      589.92     17.49 o
   2   2   9     4350.24     4327.71     58.89 o
   3   2   9     4154.80     4187.25     67.53 o
   4   2   9      241.75      227.18      9.18 o
   5   2   9      349.98      319.82     14.69 o
   6   2   9     1034.99     1011.27     24.28 o
   7   2   9      108.01       97.61     11.42 o
   8   2   9       31.82       25.33      7.66 o
   9   2   9      545.69      523.73     21.63 o
  10   2   9      303.65      337.54     18.40 o
 -14   3   9       64.48       59.42      9.47 o
 -13   3   9        0.28        0.27      7.12 o
 -12   3   9       83.68       69.64      9.29 o
 -11   3   9      724.27      708.94     23.73 o
 -10   3   9      330.16      320.62     11.37 o
  -9   3   9       13.34       19.41      4.22 o
  -8   3   9      394.93      385.61     14.50 o
  -7   3   9      251.06      265.27      9.67 o
  -6   3   9     1315.14     1291.44     25.43 o
  -5   3   9       15.39       12.59      3.61 o
  -4   3   9      881.56      835.98     18.22 o
  -3   3   9     4004.93     4024.85     64.47 o
  -2   3   9        2.92        8.70      3.47 o
  -1   3   9      105.20      106.91      4.38 o
   0   3   9     3826.36     3669.33    132.91 o
   1   3   9     3904.87     4034.06     55.31 o
   2   3   9      180.61      182.70     13.02 o
   3   3   9      983.60      969.30     20.82 o
   4   3   9      598.79      587.52     15.24 o
   5   3   9       59.77       63.34      5.95 o
   6   3   9      749.43      737.87     18.85 o
   7   3   9      718.93      664.33     21.88 o
   8   3   9      916.78      894.35     29.41 o
   9   3   9      146.69      141.81     13.35 o
  10   3   9       30.71       34.47      9.14 o
 -14   4   9       20.26       17.95      6.77 o
 -13   4   9       66.66       50.55      9.82 o
 -12   4   9      119.59      120.58     12.83 o
 -11   4   9        9.75       13.46      5.88 o
 -10   4   9       10.32        8.73      4.90 o
  -9   4   9       15.95       16.96      5.11 o
  -8   4   9        3.17        4.19      3.48 o
  -7   4   9        9.68       11.43      3.84 o
  -6   4   9      770.56      800.56     18.31 o
  -5   4   9     1982.02     1955.32    108.41 o
  -4   4   9     2387.06     2460.65     42.29 o
  -3   4   9      205.30      186.91      7.80 o
  -2   4   9      773.77      658.61     17.77 o
  -1   4   9      299.58      257.28      7.02 o
   0   4   9       76.85       81.03      4.31 o
   1   4   9     1429.58     1471.00     23.50 o
   2   4   9     5661.56     5715.44     77.03 o
   3   4   9     1414.00     1317.72     26.26 o
   4   4   9       87.03       97.95      6.86 o
   5   4   9       31.72       28.90      5.98 o
   6   4   9      179.32      155.96      8.92 o
   7   4   9      161.12      170.87     12.51 o
   8   4   9       62.22       66.83     10.22 o
   9   4   9      652.98      675.92     46.24 o
 -14   5   9       13.16       22.36      7.34 o
 -13   5   9        8.45        0.02      5.58 o
 -12   5   9      133.77      115.06     23.27 o
 -11   5   9        4.35        8.98      4.05 o
 -10   5   9      100.06       97.05      7.31 o
  -9   5   9       15.65       15.21      5.35 o
  -8   5   9      418.36      381.41     12.46 o
  -7   5   9     1088.92     1086.14     23.07 o
  -6   5   9      209.25      230.00      9.21 o
  -5   5   9       32.23       29.73      4.35 o
  -4   5   9      805.42      782.63     17.83 o
  -3   5   9     2146.23     2107.01     47.70 o
  -2   5   9     1569.45     1557.54     29.19 o
  -1   5   9     2812.60     2604.19     54.98 o
   0   5   9      963.77      915.48     18.75 o
   1   5   9     3021.34     2982.36     42.95 o
   2   5   9        9.89       13.69      3.19 o
   3   5   9      763.69      729.53     17.78 o
   4   5   9      471.74      457.05     13.76 o
   5   5   9      478.17      496.13     14.83 o
   6   5   9       54.29       42.42      7.71 o
   7   5   9      362.49      401.22     38.55 o
   8   5   9      955.12     1000.96     31.82 o
   9   5   9       51.38       39.14      9.65 o
 -14   6   9       17.18       15.09      6.22 o
 -13   6   9      286.70      257.22     15.02 o
 -12   6   9        0.60        1.30      5.29 o
 -11   6   9        0.18        1.08      6.52 o
 -10   6   9        7.74        3.11      4.04 o
  -9   6   9        1.43        3.87      3.76 o
  -8   6   9       94.44      104.65      7.11 o
  -7   6   9      295.02      320.20     11.09 o
  -6   6   9     2445.04     2381.62     42.25 o
  -5   6   9     1599.48     1541.11     64.90 o
  -4   6   9      353.67      334.61     10.85 o
  -3   6   9        2.41        3.57      4.29 o
  -2   6   9     1141.27      942.62     32.55 o
  -1   6   9       55.26       52.76      5.30 o
   0   6   9      493.04      465.71     18.73 o
   1   6   9      448.67      475.64     18.52 o
   2   6   9     1487.04     1412.26     23.84 o
   3   6   9      491.76      491.00     14.31 o
   4   6   9      401.82      386.92     12.83 o
   5   6   9       63.10       67.97      6.95 o
   6   6   9      151.79      154.76     11.97 o
   7   6   9      181.24      191.02     14.01 o
   8   6   9       48.03       65.38     16.78 o
 -13   7   9       46.67       56.03      8.73 o
 -12   7   9      322.50      333.84     13.49 o
 -11   7   9       39.42       41.87      7.23 o
 -10   7   9       23.48       15.36      4.60 o
  -9   7   9      120.07      117.27     12.53 o
  -8   7   9     1122.61     1105.62     24.15 o
  -7   7   9     1571.18     1478.22     29.54 o
  -6   7   9       18.24       11.81      4.59 o
  -5   7   9      470.54      466.02     20.43 o
  -4   7   9      526.68      463.34     27.94 o
  -3   7   9       44.82       34.68      4.80 o
  -2   7   9      313.81      306.79     10.69 o
  -1   7   9      887.00      868.60     19.73 o
   0   7   9     1075.35     1099.90     23.41 o
   1   7   9      183.08      190.92      7.35 o
   2   7   9       11.92       17.69      3.84 o
   3   7   9        0.73       -1.21      4.07 o
   4   7   9        0.32       -3.78      3.78 o
   5   7   9       36.28       39.25      7.52 o
   6   7   9      109.74      120.38     11.50 o
   7   7   9      548.09      591.70     37.56 o
 -13   8   9      176.71      195.46     13.47 o
 -12   8   9      267.79      240.88     11.43 o
 -11   8   9       39.28       29.47      6.01 o
 -10   8   9       13.95       21.71      5.06 o
  -9   8   9      260.16      271.46     11.03 o
  -8   8   9       43.63       42.87      6.36 o
  -7   8   9     1214.25     1236.58     26.60 o
  -6   8   9     1331.61     1327.18     27.40 o
  -5   8   9      551.90      584.98     21.43 o
  -4   8   9      699.22      668.91     16.92 o
  -3   8   9      225.93      203.68      9.03 o
  -2   8   9       76.27       74.00      6.16 o
  -1   8   9      268.81      263.11     10.22 o
   0   8   9       54.96       53.18      5.92 o
   1   8   9      716.34      749.27     15.86 o
   2   8   9      212.52      238.38      8.71 o
   3   8   9       77.35       94.72      7.54 o
   4   8   9      302.19      311.20     17.14 o
   5   8   9      395.39      404.83     21.87 o
   6   8   9      424.42      467.80     53.41 o
   7   8   9       11.23       15.88      8.26 o
 -13   9   9        1.06        0.74      6.18 o
 -12   9   9      102.27      104.69     12.78 o
 -11   9   9      379.35      385.24     19.74 o
 -10   9   9       25.42       17.60      5.98 o
  -9   9   9       35.57       30.37      7.64 o
  -8   9   9      330.23      328.56     11.92 o
  -7   9   9      383.63      364.14     13.85 o
  -6   9   9      167.86      156.22      8.47 o
  -5   9   9      646.84      669.63     29.60 o
  -4   9   9       32.18       34.34      5.35 o
  -3   9   9       51.05       39.64      5.30 o
  -2   9   9       63.57       60.28      6.11 o
  -1   9   9     1157.99     1164.16     25.20 o
   0   9   9     1561.57     1537.50     31.01 o
   1   9   9       98.66       94.06      7.41 o
   2   9   9       10.37        7.07      3.99 o
   3   9   9       56.75       39.97      6.25 o
   4   9   9       13.72       10.81      6.83 o
   5   9   9        0.80        3.74      6.90 o
   6   9   9      377.16      379.68     24.89 o
 -12  10   9       10.16       12.90     10.91 o
 -11  10   9       39.93       45.74      8.12 o
 -10  10   9        3.95        4.91      5.82 o
  -9  10   9       41.99       31.63      6.98 o
  -8  10   9        2.46       -2.72      5.15 o
  -7  10   9      206.76      203.47     38.29 o
  -6  10   9      774.60      813.43     32.78 o
  -5  10   9       96.88       88.88      9.47 o
  -4  10   9        0.21       -4.33      4.88 o
  -3  10   9       47.10       39.66      7.95 o
  -2  10   9      340.55      343.93     15.64 o
  -1  10   9      454.72      467.70     18.22 o
   0  10   9      511.46      508.16     19.25 o
   1  10   9      501.30      511.76     19.62 o
   2  10   9      552.35      594.48     32.78 o
   3  10   9       39.60       36.68     10.91 o
   4  10   9      102.20       99.02     15.27 o
   5  10   9      403.66      433.91     28.26 o
 -12  11   9       11.50       17.22      9.87 o
 -11  11   9        0.43        2.34      5.73 o
 -10  11   9       18.81       20.70      6.92 o
  -9  11   9       16.29       24.71      7.25 o
  -8  11   9       63.64       51.83      8.54 o
  -7  11   9       87.09       88.32      9.87 o
  -6  11   9        3.34        4.91      8.47 o
  -5  11   9        0.72       11.07      5.73 o
  -4  11   9        9.13        8.91      5.86 o
  -3  11   9        0.29       -3.57      4.81 o
  -2  11   9       24.64       20.65      6.59 o
  -1  11   9      794.73      833.69     26.52 o
   0  11   9      957.53     1018.83     30.23 o
   1  11   9      228.28      240.25     21.46 o
   2  11   9       93.40      109.45     10.65 o
 -11  12   9        0.68        3.91     10.39 o
 -10  12   9       23.56       25.88      7.40 o
  -9  12   9        1.17        3.63      6.29 o
  -8  12   9       36.57       35.99      8.15 o
  -7  12   9       52.75       57.15      9.12 o
  -6  12   9        1.64        0.37      5.78 o
  -5  12   9       27.06       27.52      7.31 o
  -4  12   9      317.47      330.48     16.74 o
  -3  12   9      201.37      220.37     15.07 o
  -2  12   9      196.25      198.97     13.59 o
  -1  12   9        6.60       -4.78      5.96 o
   0  12   9      188.96      188.20     13.72 o
   1  12   9      367.37      370.81     17.74 o
   2  12   9      152.00      173.31     19.12 o
 -10  13   9        0.06       12.35      6.54 o
  -9  13   9      122.08      117.70     12.27 o
  -8  13   9      118.48      131.56     12.85 o
  -7  13   9       10.38       17.71     11.69 o
  -6  13   9        1.84       -4.43      6.53 o
  -5  13   9        7.03        1.69      7.69 o
  -4  13   9        0.16       -4.92      6.10 o
  -3  13   9      132.77      143.02     24.16 o
  -2  13   9      239.89      255.84     15.86 o
  -1  13   9      199.32      174.92     13.89 o
   0  13   9       35.93       44.78      9.00 o
  -8  14   9      107.82      126.38     13.32 o
  -7  14   9      184.91      208.76     15.61 o
  -6  14   9       42.84       34.21     22.39 o
  -5  14   9        4.60       -3.44      6.28 o
  -4  14   9       28.00       16.96     11.64 o
  -3  14   9      230.70      256.57     16.38 o
  -2  14   9       13.16       34.72      8.89 o
  -1 -14  10        6.57       18.19      7.46 o
   0 -14  10      126.03      137.77     12.30 o
   1 -14  10      119.09      127.56     11.86 o
   2 -14  10        0.66        0.66      6.09 o
   3 -14  10        6.62        3.94      6.43 o
   4 -14  10      165.99      189.21     33.25 o
   5 -14  10       23.58       31.86      7.97 o
  -3 -13  10       38.41       52.08      9.14 o
  -2 -13  10      372.48      422.92     19.40 o
  -1 -13  10      185.22      171.68     12.92 o
   0 -13  10       64.39       73.23      9.81 o
   1 -13  10       44.23       53.41      8.51 o
   2 -13  10       87.85       86.48      9.98 o
   3 -13  10        3.18        3.30      6.09 o
   4 -13  10       24.28       28.63      7.30 o
   5 -13  10       83.93       84.64     10.25 o
   6 -13  10      100.24      104.91     11.53 o
   7 -13  10       62.18       74.13     10.45 o
  -5 -12  10       51.01       53.47      9.14 o
  -4 -12  10      118.68      152.39     13.19 o
  -3 -12  10      248.03      260.24     27.59 o
  -2 -12  10      143.43      170.22     12.97 o
  -1 -12  10       74.31       69.48      9.06 o
   0 -12  10       76.63       76.18      7.35 o
   1 -12  10       93.87      116.13     10.51 o
   2 -12  10        2.77       -1.95      8.78 o
   3 -12  10      247.30      260.08     14.73 o
   4 -12  10       70.33       76.33     21.25 o
   5 -12  10       49.89       53.28      8.78 o
   6 -12  10        6.06       15.94      7.07 o
   7 -12  10      143.58      148.84     13.00 o
   8 -12  10        0.07       -1.43      5.90 o
  -6 -11  10       13.86       13.06      7.18 o
  -5 -11  10        5.01        8.48      6.53 o
  -4 -11  10        0.24        2.95      6.01 o
  -3 -11  10      781.27      790.94     31.59 o
  -2 -11  10      290.37      305.70     24.78 o
  -1 -11  10       30.71       30.69      5.43 o
   0 -11  10        0.64       -4.04      5.31 o
   1 -11  10        0.21       -5.05      6.38 o
   2 -11  10      276.51      253.60     13.74 o
   3 -11  10       21.99       16.01      6.33 o
   4 -11  10       16.92       19.18      6.53 o
   5 -11  10      127.17      122.54     11.24 o
   6 -11  10      310.12      311.03     16.09 o
   7 -11  10        4.18        8.26      7.74 o
   8 -11  10      152.38      146.09     12.97 o
   9 -11  10       89.63       79.94     10.71 o
  -7 -10  10      146.80      150.55     13.18 o
  -6 -10  10        0.06       -1.32      5.93 o
  -5 -10  10       60.46       62.87      9.16 o
  -4 -10  10      351.54      362.31     39.17 o
  -3 -10  10      128.08      131.00     10.98 o
  -2 -10  10      200.08      181.15     13.92 o
  -1 -10  10      286.25      319.27     11.79 o
   0 -10  10       38.89       44.68      5.56 o
   1 -10  10      138.01      145.64      8.22 o
   2 -10  10      236.29      217.12     12.52 o
   3 -10  10      650.18      651.41     27.28 o
   4 -10  10      397.93      397.84     17.23 o
   5 -10  10       73.70       65.48      8.55 o
   6 -10  10      118.67      127.97     11.20 o
   7 -10  10        4.04        2.19      5.69 o
   8 -10  10        0.35        5.27      6.17 o
   9 -10  10      113.37      136.56     12.71 o
  -8  -9  10        0.03        9.69      5.17 o
  -7  -9  10       72.79       74.80      7.76 o
  -6  -9  10      112.32      131.18      8.97 o
  -5  -9  10       88.88       78.06      7.22 o
  -4  -9  10        2.44        2.60      4.13 o
  -3  -9  10      542.72      568.48     15.91 o
  -2  -9  10     1218.14     1152.92     24.07 o
  -1  -9  10      437.46      475.46     11.83 o
   0  -9  10        0.25       -1.42      3.43 o
   1  -9  10        2.82        2.21      3.54 o
   2  -9  10      457.66      472.85     36.63 o
   3  -9  10       22.26       21.52      6.49 o
   4  -9  10      368.65      342.31     16.52 o
   5  -9  10     1251.50     1314.54     35.08 o
   6  -9  10       44.29       59.84      8.23 o
   7  -9  10       14.38       16.57      6.24 o
   8  -9  10      195.32      201.97     13.77 o
   9  -9  10      275.99      264.86     15.69 o
  10  -9  10       29.94       19.92      7.67 o
  -9  -8  10      119.47      157.60     22.13 o
  -8  -8  10      112.55      136.33     13.42 o
  -7  -8  10      103.80      117.53      8.53 o
  -6  -8  10        5.95       -0.90      5.96 o
  -5  -8  10      526.38      520.45     16.34 o
  -4  -8  10      426.01      440.90     13.78 o
  -3  -8  10      393.55      395.41     10.60 o
  -2  -8  10        3.46        4.29      3.18 o
  -1  -8  10      887.25      848.76     16.53 o
   0  -8  10      466.59      440.76     17.95 o
   1  -8  10       29.76       34.11      3.89 o
   2  -8  10      368.89      339.39     11.33 o
   3  -8  10     1128.65     1089.09     44.14 o
   4  -8  10     2522.02     2483.07     44.38 o
   5  -8  10       20.28       15.83      4.64 o
   6  -8  10      267.48      250.88     15.71 o
   7  -8  10       25.71       26.96      5.24 o
   8  -8  10        2.35       -4.52      4.61 o
   9  -8  10       71.69       85.94     10.31 o
  10  -8  10      472.59      460.65     20.28 o
 -10  -7  10      163.04      199.20     34.86 o
  -9  -7  10       34.23       31.21      7.88 o
  -8  -7  10       43.10       42.03      6.13 o
  -7  -7  10       20.82       18.57      5.06 o
  -6  -7  10      127.61      104.19      7.74 o
  -5  -7  10        7.27       13.88      4.47 o
  -4  -7  10       50.79       56.77      6.45 o
  -3  -7  10       89.85      102.32      5.71 o
  -2  -7  10     1333.35     1329.35     22.66 o
  -1  -7  10      583.86      502.12     19.30 o
   0  -7  10      114.58      115.71      5.62 o
   1  -7  10      669.30      660.67     13.63 o
   2  -7  10      558.47      528.31     16.42 o
   3  -7  10        1.26       -1.57      3.52 o
   4  -7  10      960.87      949.82     21.29 o
   5  -7  10     1234.49     1236.16     26.16 o
   6  -7  10      339.87      311.96     11.51 o
   7  -7  10       66.54       77.40      7.14 o
   8  -7  10        0.92        5.62      4.34 o
   9  -7  10      249.57      259.15     13.47 o
  10  -7  10        7.69        8.77      5.74 o
 -10  -6  10      246.79      259.68     15.76 o
  -9  -6  10       94.83      133.74     11.76 o
  -8  -6  10        3.81        6.29      7.90 o
  -7  -6  10       36.38       32.64      5.41 o
  -6  -6  10      174.09      172.79      8.87 o
  -5  -6  10      970.02      912.32     20.83 o
  -4  -6  10     1230.29     1224.51     26.77 o
  -3  -6  10      438.12      402.57     10.23 o
  -2  -6  10      293.22      263.87      9.54 o
  -1  -6  10      174.38      162.89      7.82 o
   0  -6  10      457.44      424.79     11.12 o
   1  -6  10     1321.25     1227.70     20.75 o
   2  -6  10     1346.80     1212.79     79.84 o
   3  -6  10     1789.87     1838.67     34.05 o
   4  -6  10       17.99       25.20      4.65 o
   5  -6  10       38.83       39.55      5.81 o
   6  -6  10      107.73      103.91      7.45 o
   7  -6  10      285.15      283.85     11.46 o
   8  -6  10        3.24       -0.27      4.24 o
   9  -6  10       31.54       30.88     18.03 o
  10  -6  10      215.52      243.24     12.40 o
  11  -6  10      116.84      127.19     10.15 o
 -11  -5  10      179.51      176.27     15.33 o
 -10  -5  10       66.41       86.41     10.53 o
  -9  -5  10       52.09       41.95     10.03 o
  -8  -5  10        2.23       -5.14      5.14 o
  -7  -5  10      164.46      143.15      8.09 o
  -6  -5  10      761.70      717.31     17.65 o
  -5  -5  10      239.04      232.21      7.85 o
  -4  -5  10     1697.41     1692.15     27.06 o
  -3  -5  10     4108.94     4001.91     64.35 o
  -2  -5  10      970.64      952.78     17.27 o
  -1  -5  10        9.30       12.95      2.95 o
   0  -5  10      316.39      306.78      8.47 o
   1  -5  10       37.13       31.92      4.03 o
   2  -5  10      172.66      169.29      7.81 o
   3  -5  10      296.58      329.93     17.82 o
   4  -5  10     1399.35     1453.36     28.67 o
   5  -5  10       39.53       39.07      5.23 o
   6  -5  10      200.25      187.49      9.21 o
   7  -5  10      151.12      142.09     10.25 o
   8  -5  10      359.08      334.15     12.88 o
   9  -5  10      241.50      225.23     11.41 o
  10  -5  10       12.51       10.32      5.47 o
  11  -5  10       26.16       23.69      6.86 o
 -12  -4  10      240.10      245.37     23.33 o
 -11  -4  10       66.22       73.49     10.02 o
 -10  -4  10       19.11       35.42      7.97 o
  -9  -4  10      257.09      263.31     14.62 o
  -8  -4  10      296.19      304.67     14.98 o
  -7  -4  10       50.84       41.15     14.34 o
  -6  -4  10     2162.89     2132.24     38.60 o
  -5  -4  10     3071.58     3107.76     44.77 o
  -4  -4  10     2689.69     2659.87     38.92 o
  -3  -4  10      303.61      290.96      8.44 o
  -2  -4  10     2060.90     1976.48     30.01 o
  -1  -4  10       19.54       21.55      3.05 o
   0  -4  10       40.61       46.56      3.80 o
   1  -4  10     1398.04     1355.87     58.44 o
   2  -4  10     1627.11     1718.19     31.63 o
   3  -4  10     3733.09     3724.46    116.79 o
   4  -4  10        0.68        4.82      4.59 o
   5  -4  10      102.24       75.57      7.89 o
   6  -4  10       16.88       16.31      4.52 o
   7  -4  10      267.17      228.40     13.29 o
   8  -4  10       44.74       35.03      6.52 o
   9  -4  10      270.73      286.50     12.56 o
  10  -4  10      118.10      116.02      9.60 o
  11  -4  10      257.90      249.78     13.84 o
 -12  -3  10       23.80       39.65      8.91 o
 -11  -3  10      235.56      255.05     17.56 o
 -10  -3  10      724.43      768.26     52.00 o
  -9  -3  10      152.44      133.33     11.09 o
  -8  -3  10       32.60       30.70      6.83 o
  -7  -3  10      556.82      547.44     19.21 o
  -6  -3  10        7.38        3.06      3.46 o
  -5  -3  10       19.00       23.51      3.50 o
  -4  -3  10     3180.46     3153.27     44.83 o
  -3  -3  10     3317.98     3384.13     54.48 o
  -2  -3  10       52.86       61.74      4.09 o
  -1  -3  10       10.88        8.13      2.59 o
   0  -3  10      714.14      652.50     31.72 o
   1  -3  10     2205.34     2138.38     31.53 o
   2  -3  10      501.57      473.42     15.53 o
   3  -3  10     2075.43     2149.84     38.30 o
   4  -3  10      218.18      255.67      9.80 o
   5  -3  10      339.87      317.02     11.20 o
   6  -3  10        1.37       -3.57      3.57 o
   7  -3  10      601.56      595.09     17.02 o
   8  -3  10     1482.49     1459.07     34.96 o
   9  -3  10      142.11      133.51      9.54 o
  10  -3  10       15.81        9.90      6.01 o
  11  -3  10       85.38       81.35     12.00 o
 -12  -2  10       94.28       84.34     10.58 o
 -11  -2  10      140.89      145.75     12.34 o
 -10  -2  10       90.46       75.78     14.96 o
  -9  -2  10      354.64      379.24     22.96 o
  -8  -2  10       17.19       10.30      7.48 o
  -7  -2  10      672.36      670.42     21.26 o
  -6  -2  10      279.43      278.10      9.80 o
  -5  -2  10     1460.77     1479.98     28.08 o
  -4  -2  10     1145.07     1155.40     19.35 o
  -3  -2  10      241.02      221.28     15.93 o
  -2  -2  10      231.38      229.70      7.99 o
  -1  -2  10        6.05       10.36      2.46 o
   0  -2  10      791.96      793.14     26.66 o
   1  -2  10      920.10      858.53     17.28 o
   2  -2  10     5088.19     4860.57    134.76 o
   3  -2  10     1011.14      996.79     21.05 o
   4  -2  10      653.77      629.07     16.01 o
   5  -2  10       40.45       35.58      4.94 o
   6  -2  10      128.29      108.54      7.54 o
   7  -2  10      562.39      572.32     19.01 o
   8  -2  10      142.36      156.53     10.91 o
   9  -2  10      754.77      770.43     21.20 o
  10  -2  10      759.55      752.78     21.60 o
 -13  -1  10       67.05       66.02     10.21 o
 -12  -1  10      165.99      180.10     28.63 o
 -11  -1  10      256.24      243.78     14.53 o
 -10  -1  10      390.63      399.09     23.43 o
  -9  -1  10       61.35       64.46      8.67 o
  -8  -1  10        8.57       17.15      5.40 o
  -7  -1  10       48.74       58.95      5.42 o
  -6  -1  10        1.63        1.10      3.25 o
  -5  -1  10      239.55      245.05      9.06 o
  -4  -1  10     2360.92     2309.75     39.93 o
  -3  -1  10      285.36      271.29      7.27 o
  -2  -1  10       89.70       79.87      4.13 o
  -1  -1  10      127.59      126.84      7.76 o
   0  -1  10     1615.31     1627.98     24.90 o
   1  -1  10     3441.17     3355.20     46.62 o
   2  -1  10      204.93      191.28      8.00 o
   3  -1  10      234.50      225.25      8.98 o
   4  -1  10     1566.15     1530.34     29.58 o
   5  -1  10      395.07      395.71     30.97 o
   6  -1  10      361.80      360.61     12.41 o
   7  -1  10     1739.55     1724.80     34.46 o
   8  -1  10     1335.01     1316.78     29.03 o
   9  -1  10      365.65      368.09     14.41 o
  10  -1  10      124.12      132.91     14.34 o
 -13   0  10      145.26      178.68     13.85 o
 -12   0  10       55.87       56.13      9.19 o
 -11   0  10      119.61      117.78     11.06 o
 -10   0  10      190.39      198.08     12.86 o
  -9   0  10       38.28       40.76      7.03 o
  -8   0  10       71.77       61.11      5.63 o
  -7   0  10      307.01      291.53     11.48 o
  -6   0  10     1289.59     1316.60     26.01 o
  -5   0  10     1019.14     1028.31     21.45 o
  -4   0  10       18.15       14.07      3.93 o
  -3   0  10      499.26      485.86     14.99 o
  -2   0  10       52.08       56.48      3.52 o
  -1   0  10       58.71       68.41      3.77 o
   0   0  10       27.49       33.74      4.03 o
   1   0  10     1378.52     1323.08     21.09 o
   2   0  10     2008.91     1932.93     34.60 o
   3   0  10     3813.11     3743.09     61.45 o
   4   0  10      649.38      670.52     22.60 o
   5   0  10       23.31       25.07      4.71 o
   6   0  10      258.97      218.92     13.94 o
   7   0  10       72.28       73.37      7.25 o
   8   0  10       97.84      101.74      8.85 o
   9   0  10      873.13      899.36     34.81 o
  10   0  10      391.79      371.00     19.26 o
 -13   1  10       47.68       41.93      8.49 o
 -12   1  10      542.63      567.97     22.30 o
 -11   1  10      463.09      470.61     19.39 o
 -10   1  10        8.30        0.44      5.25 o
  -9   1  10       13.11        3.03      5.11 o
  -8   1  10      186.33      180.49     11.26 o
  -7   1  10      436.33      431.07     22.20 o
  -6   1  10      132.09      135.34      7.26 o
  -5   1  10     3012.00     3033.62     55.81 o
  -4   1  10       60.61       48.45      4.85 o
  -3   1  10       55.52       63.63      5.11 o
  -2   1  10     1181.67     1046.50     44.65 o
  -1   1  10     2033.20     2109.67     30.90 o
   0   1  10     5750.48     5832.15     77.61 o
   1   1  10     1003.00      974.67     16.74 o
   2   1  10        0.94        5.86      4.52 o
   3   1  10     1166.96     1182.99     24.17 o
   4   1  10     1771.37     1662.84     31.80 o
   5   1  10      266.07      279.51     10.75 o
   6   1  10     1640.98     1609.11     32.27 o
   7   1  10      597.77      599.93     17.25 o
   8   1  10      355.54      367.81     13.99 o
   9   1  10       77.07       91.82     14.86 o
  10   1  10       48.02       33.51      9.41 o
 -13   2  10      185.04      198.13     14.40 o
 -12   2  10       49.20       57.71      9.11 o
 -11   2  10      371.36      377.71     17.30 o
 -10   2  10      194.70      197.57     14.70 o
  -9   2  10      108.44      108.05      7.21 o
  -8   2  10      582.28      594.00     15.71 o
  -7   2  10      225.37      198.98      8.79 o
  -6   2  10     3261.17     3330.89     68.27 o
  -5   2  10     1359.52     1279.52     25.38 o
  -4   2  10      312.23      314.55     18.41 o
  -3   2  10      360.18      371.35     11.09 o
  -2   2  10      939.26      935.79     19.61 o
  -1   2  10        1.19        2.61      3.43 o
   0   2  10     4688.04     4641.12     72.11 o
   1   2  10     6333.79     6261.98     95.50 o
   2   2  10     2004.68     2083.10     37.06 o
   3   2  10      238.51      228.39      9.20 o
   4   2  10       27.48       23.21      5.47 o
   5   2  10      499.26      504.06     14.70 o
   6   2  10        4.31        4.12      4.32 o
   7   2  10       14.26       21.09      5.26 o
   8   2  10      130.78      135.42     12.41 o
   9   2  10      324.15      342.94     18.32 o
 -13   3  10        3.65       11.87      8.36 o
 -12   3  10      216.42      237.93     30.03 o
 -11   3  10       51.20       46.63      8.73 o
 -10   3  10       13.89       13.48      5.62 o
  -9   3  10       14.10       13.43      4.15 o
  -8   3  10      899.76      875.78     20.32 o
  -7   3  10     2528.63     2534.13     44.62 o
  -6   3  10      136.09      133.42      9.22 o
  -5   3  10      647.24      681.97     16.55 o
  -4   3  10     3622.41     3531.55     59.99 o
  -3   3  10      917.88      934.42     28.38 o
  -2   3  10      219.76      212.46      8.23 o
  -1   3  10     4454.90     4539.78     72.39 o
   0   3  10     4399.31     4417.53     69.24 o
   1   3  10      224.87      243.07      7.46 o
   2   3  10      256.48      270.45     11.44 o
   3   3  10      641.57      654.85     16.38 o
   4   3  10        8.39        6.43      3.88 o
   5   3  10      242.70      239.07     10.50 o
   6   3  10      848.83      842.66     22.60 o
   7   3  10      949.64      959.67     37.33 o
   8   3  10      187.78      195.44     14.18 o
   9   3  10        0.13       -6.81      6.81 o
 -13   4  10       59.71       59.51      9.22 o
 -12   4  10       67.78       69.00      9.22 o
 -11   4  10        0.41        2.18      5.30 o
 -10   4  10        8.58       17.71      4.50 o
  -9   4  10       31.46       28.48      5.01 o
  -8   4  10       10.65        1.39      3.99 o
  -7   4  10     1131.29     1143.65     24.24 o
  -6   4  10     1779.33     1797.98     33.69 o
  -5   4  10     1171.34     1136.94     52.58 o
  -4   4  10      196.52      206.93      8.70 o
  -3   4  10       67.08       72.38      5.63 o
  -2   4  10       66.57       73.94      6.33 o
  -1   4  10      417.92      389.97     11.64 o
   0   4  10      807.06      764.81     17.65 o
   1   4  10     3449.19     3503.96     49.58 o
   2   4  10     1347.49     1324.47     26.36 o
   3   4  10       32.61       33.50      4.95 o
   4   4  10        2.21        8.45      4.02 o
   5   4  10      329.38      339.93     17.16 o
   6   4  10      289.64      284.07     13.03 o
   7   4  10       12.95       18.19      7.41 o
   8   4  10      393.55      433.48     22.86 o
 -13   5  10       20.76       24.89     14.18 o
 -12   5  10       83.99       75.91      9.47 o
 -11   5  10       61.90       56.78      6.41 o
 -10   5  10      117.13      113.17      7.99 o
  -9   5  10      104.89       99.06      8.61 o
  -8   5  10      748.24      760.21     29.69 o
  -7   5  10      125.13      132.59      7.85 o
  -6   5  10       83.68       67.27      6.04 o
  -5   5  10      545.56      542.33     17.85 o
  -4   5  10      973.78      985.87     23.26 o
  -3   5  10        0.90        4.24      3.36 o
  -2   5  10      402.47      396.34     19.06 o
  -1   5  10     1107.15     1102.52     23.02 o
   0   5  10      643.04      655.31     21.82 o
   1   5  10      132.74      126.66      5.84 o
   2   5  10      239.96      242.99      9.56 o
   3   5  10      184.03      178.32      8.76 o
   4   5  10        2.81        8.85      4.26 o
   5   5  10        0.58        1.22      4.19 o
   6   5  10      372.75      381.55     17.72 o
   7   5  10     1195.35     1173.67     34.52 o
   8   5  10      217.90      233.32     15.97 o
 -13   6  10        4.22       11.13      5.69 o
 -12   6  10       23.30       32.27      7.20 o
 -11   6  10       93.67       99.88      9.57 o
 -10   6  10       13.30       13.22      4.72 o
  -9   6  10        8.50        5.69      4.12 o
  -8   6  10      721.14      639.69     17.12 o
  -7   6  10     1747.82     1670.15     32.63 o
  -6   6  10     1012.51      956.33     22.63 o
  -5   6  10      211.18      207.09     12.69 o
  -4   6  10        1.24        1.60      5.35 o
  -3   6  10       67.61       58.29      5.76 o
  -2   6  10        2.67        3.01      3.57 o
  -1   6  10      591.46      563.74     15.10 o
   0   6  10      329.68      293.05     15.69 o
   1   6  10     1280.13     1273.34     26.18 o
   2   6  10      247.08      214.05      9.48 o
   3   6  10      163.86      182.15      9.22 o
   4   6  10      175.52      193.95      9.74 o
   5   6  10      516.87      515.35     23.30 o
   6   6  10      452.69      484.38     20.13 o
   7   6  10        0.49       -0.12      7.39 o
 -13   7  10      194.17      183.20     13.26 o
 -12   7  10       52.62       62.77      7.21 o
 -11   7  10       11.22       14.20      4.76 o
 -10   7  10      118.93      118.88      8.37 o
  -9   7  10      567.63      588.15     16.81 o
  -8   7  10      234.12      234.61     14.53 o
  -7   7  10        3.98        8.68      4.10 o
  -6   7  10      529.58      509.57     14.77 o
  -5   7  10      498.39      512.99     14.72 o
  -4   7  10       25.80       32.54      4.79 o
  -3   7  10       20.94       13.39      4.19 o
  -2   7  10      799.69      791.16     21.01 o
  -1   7  10      656.91      656.22     16.90 o
   0   7  10     1098.21     1112.61     24.12 o
   1   7  10       71.50       79.10      7.11 o
   2   7  10       12.58       12.56      5.88 o
   3   7  10       95.59       79.85      7.12 o
   4   7  10       29.23       24.11      5.47 o
   5   7  10      305.57      292.43     15.67 o
   6   7  10      794.54      837.24     31.02 o
   7   7  10      324.59      324.03     17.94 o
 -13   8  10       41.04       40.45      8.08 o
 -12   8  10       58.46       47.37      6.69 o
 -11   8  10       26.34       30.10      5.87 o
 -10   8  10       71.01       60.49      6.61 o
  -9   8  10       55.60       63.39      8.65 o
  -8   8  10      659.56      653.00     17.91 o
  -7   8  10      548.73      560.74     16.03 o
  -6   8  10       53.28       45.70      6.36 o
  -5   8  10       44.11       32.62      5.13 o
  -4   8  10      351.21      325.56     11.67 o
  -3   8  10     1405.45     1383.64     28.45 o
  -2   8  10      183.63      182.32      9.08 o
  -1   8  10       48.51       64.02      7.39 o
   0   8  10      351.57      349.59     12.41 o
   1   8  10     1132.58     1032.46     24.13 o
   2   8  10       89.94       91.74     13.98 o
   3   8  10      389.04      408.13     17.69 o
   4   8  10      429.62      488.79     19.91 o
   5   8  10      352.60      383.16     18.66 o
   6   8  10        0.24       -6.49      7.34 o
 -12   9  10       86.97       85.41     10.43 o
 -11   9  10       26.67       32.93      7.85 o
 -10   9  10       32.80       22.44      6.46 o
  -9   9  10      106.22       99.49     18.29 o
  -8   9  10       64.70       70.88      6.83 o
  -7   9  10        2.23        0.49      7.19 o
  -6   9  10      229.10      214.62     10.00 o
  -5   9  10        4.92       10.61      4.29 o
  -4   9  10      194.98      207.59     10.56 o
  -3   9  10        0.14       -2.62      3.80 o
  -2   9  10     1024.19      979.95     36.42 o
  -1   9  10     1454.87     1477.21     30.52 o
   0   9  10       87.19       87.93      8.87 o
   1   9  10       70.27       66.58      6.88 o
   2   9  10       72.50       80.87      9.51 o
   3   9  10       26.93       23.57      7.13 o
   4   9  10       38.21       28.89     11.43 o
   5   9  10      456.62      499.15     21.30 o
 -12  10  10       23.11       16.39      7.12 o
 -11  10  10       10.22       12.58      8.78 o
 -10  10  10       66.78       73.99      9.99 o
  -9  10  10        4.09       18.31      6.57 o
  -8  10  10        8.56       14.15      6.12 o
  -7  10  10      488.84      474.07     19.54 o
  -6  10  10      182.71      189.14     12.82 o
  -5  10  10        0.05        8.05      6.23 o
  -4  10  10       92.70      104.10     13.04 o
  -3  10  10      427.52      437.80     18.31 o
  -2  10  10      415.85      379.61     18.81 o
  -1  10  10      206.34      217.10     13.37 o
   0  10  10      975.69     1040.88     30.45 o
   1  10  10       64.63       80.80      9.64 o
   2  10  10       69.49       93.72     14.55 o
 -11  11  10        4.42       10.61      6.49 o
 -10  11  10       23.21       25.91      7.49 o
  -9  11  10       40.57       52.37      9.97 o
  -8  11  10      188.00      169.84     13.10 o
  -7  11  10       10.42        6.65      6.05 o
  -6  11  10        0.43       -0.63      5.28 o
  -5  11  10       23.39       22.55      7.20 o
  -4  11  10       21.09       25.65      7.31 o
  -3  11  10       63.18       59.47     17.72 o
  -2  11  10      750.38      807.38     26.45 o
  -1  11  10      632.61      618.46     22.92 o
   0  11  10        0.27       -0.30      6.15 o
   1  11  10       16.16        6.55      6.42 o
 -10  12  10       33.93       46.45      9.15 o
  -9  12  10        0.84        0.03      6.35 o
  -8  12  10       37.96       40.15      8.12 o
  -7  12  10      142.31      157.20     13.30 o
  -6  12  10      102.37      117.86     11.90 o
  -5  12  10      171.74      150.80     12.67 o
  -4  12  10       31.48       33.60      8.07 o
  -3  12  10        7.89        0.79      6.46 o
  -2  12  10        0.21       -6.91      6.91 o
  -1  12  10       72.44       77.80     10.29 o
   0  12  10       82.54       92.95     10.97 o
   1  12  10       81.20       84.29     12.10 o
  -8  13  10        0.88        5.60     12.05 o
  -7  13  10       72.45       78.60     10.87 o
  -6  13  10        0.13        0.40      7.33 o
  -5  13  10        1.41       -0.01      6.50 o
  -4  13  10       24.53       26.08     11.07 o
  -3  13  10      210.97      192.81     14.66 o
  -2  13  10      116.10      116.61     12.49 o
  -1  13  10       39.26       44.95      9.35 o
   2 -14  11        1.38        5.04      9.66 o
  -2 -13  11      174.00      204.45     22.18 o
  -1 -13  11       15.53       10.94      6.79 o
   0 -13  11        7.53       15.69      9.97 o
   1 -13  11       68.80       74.11      9.54 o
   2 -13  11       57.20       66.85      9.55 o
   3 -13  11       17.43       24.02      7.36 o
   4 -13  11       49.84       55.48      9.06 o
   5 -13  11       25.97       40.23     11.53 o
   6 -13  11       53.15       57.27      9.33 o
  -4 -12  11        8.71        7.36      6.63 o
  -3 -12  11       20.09       17.39      7.25 o
  -2 -12  11      195.45      206.71     14.13 o
  -1 -12  11        1.74        1.10      5.95 o
   0 -12  11       78.09       99.55     10.20 o
   1 -12  11        0.28       -3.93      6.60 o
   2 -12  11        1.84        6.44      6.15 o
   3 -12  11      261.00      246.13     17.82 o
   4 -12  11      100.11       95.72     10.69 o
   5 -12  11       23.48       23.40      7.44 o
   6 -12  11       17.28       29.39      8.94 o
   7 -12  11       41.80       54.04      9.61 o
  -6 -11  11        4.39       -3.22      9.35 o
  -5 -11  11       38.63       33.57      8.61 o
  -4 -11  11      167.00      186.87     13.77 o
  -3 -11  11      446.14      492.48     41.25 o
  -2 -11  11        1.52       12.62      6.10 o
  -1 -11  11       23.50       19.64      5.02 o
   0 -11  11       41.26       45.84      6.05 o
   1 -11  11      181.59      196.29     12.73 o
   2 -11  11       24.03       24.45     18.34 o
   3 -11  11       84.73      101.89     10.31 o
   4 -11  11       86.47       69.94      9.29 o
   5 -11  11      261.69      245.75     27.07 o
   6 -11  11       37.00       49.08     16.57 o
   7 -11  11       51.16       57.17     13.66 o
   8 -11  11       79.14       70.46     10.57 o
  -7 -10  11        1.96        1.29      6.37 o
  -6 -10  11        1.90        1.19      6.03 o
  -5 -10  11      288.60      283.21     15.94 o
  -4 -10  11      373.11      377.57     17.22 o
  -3 -10  11       68.13       62.01      8.59 o
  -2 -10  11       33.00       35.56     11.48 o
  -1 -10  11      100.48      105.42      7.65 o
   0 -10  11       98.91      103.43      9.83 o
   1 -10  11       90.90       79.90      9.22 o
   2 -10  11     1629.58     1635.27     41.00 o
   3 -10  11      336.94      312.95     15.32 o
   4 -10  11      135.75      118.18     10.69 o
   5 -10  11       20.96       18.64      9.87 o
   6 -10  11        5.56        6.33      5.97 o
   7 -10  11        1.32       -4.65      5.79 o
   8 -10  11      312.95      300.14     17.16 o
   9 -10  11       71.03       76.20     27.48 o
  -8  -9  11       26.54       32.17     15.38 o
  -7  -9  11        3.36        3.24      5.10 o
  -6  -9  11       81.15       74.54      7.67 o
  -5  -9  11       60.86       62.54      6.98 o
  -4  -9  11      372.54      384.88     13.37 o
  -3  -9  11      429.33      450.99     14.37 o
  -2  -9  11      176.21      183.46      7.72 o
  -1  -9  11       16.77        8.70      4.08 o
   0  -9  11       34.21       31.78      5.04 o
   1  -9  11      660.82      688.22     28.16 o
   2  -9  11       38.89       41.30      8.21 o
   3  -9  11      427.21      442.06     17.71 o
   4  -9  11      971.63      934.55     27.81 o
   5  -9  11      114.40      131.44     18.29 o
   6  -9  11        0.59       -1.95      5.16 o
   7  -9  11      212.11      206.83     13.96 o
   8  -9  11       93.09       77.78     10.21 o
   9  -9  11        7.62       16.72     14.18 o
  -9  -8  11       94.09      115.64     19.01 o
  -8  -8  11       81.53       92.47     10.67 o
  -7  -8  11        2.27        2.82      6.57 o
  -6  -8  11       80.19       67.44      7.13 o
  -5  -8  11      636.81      679.56     18.40 o
  -4  -8  11      121.59      134.72      8.32 o
  -3  -8  11        1.18        2.14      3.24 o
  -2  -8  11      536.57      563.37     13.56 o
  -1  -8  11      174.55      161.58      6.94 o
   0  -8  11        7.94        6.90      3.25 o
   1  -8  11      348.93      337.16     11.60 o
   2  -8  11     1191.09     1157.89     24.67 o
   3  -8  11     1621.15     1545.90     30.74 o
   4  -8  11       31.90       30.53      5.59 o
   5  -8  11      336.57      328.50     12.12 o
   6  -8  11        2.59        7.70      4.48 o
   7  -8  11        1.93        7.21      4.77 o
   8  -8  11       16.10       22.77      9.09 o
   9  -8  11      163.27      149.35     12.83 o
  -9  -7  11       39.84       59.47     16.94 o
  -8  -7  11       24.72       29.26      7.44 o
  -7  -7  11       32.63       36.28      7.64 o
  -6  -7  11       61.42       63.18      6.82 o
  -5  -7  11      601.13      629.04     17.13 o
  -4  -7  11      784.94      839.80     20.98 o
  -3  -7  11     1540.15     1497.72     25.39 o
  -2  -7  11      558.75      559.53     12.90 o
  -1  -7  11        0.74        1.86      2.85 o
   0  -7  11      412.02      440.56     11.02 o
   1  -7  11      113.86      116.50      7.17 o
   2  -7  11      121.07      106.66      7.06 o
   3  -7  11      341.46      352.01     11.91 o
   4  -7  11     1731.73     1729.50     33.61 o
   5  -7  11       85.38       89.24      7.25 o
   6  -7  11        1.61        1.20      4.06 o
   7  -7  11        2.22       -3.62      3.62 o
   8  -7  11      204.72      235.36     11.53 o
   9  -7  11      228.71      229.22     12.14 o
  10  -7  11       11.36        9.15      5.88 o
 -10  -6  11        4.10        4.54      6.62 o
  -9  -6  11        0.90       -5.45      5.76 o
  -8  -6  11       12.05       11.27      6.61 o
  -7  -6  11      361.75      349.75     16.41 o
  -6  -6  11     1503.78     1449.88     53.30 o
  -5  -6  11      464.25      474.11     14.15 o
  -4  -6  11      346.63      339.99      9.74 o
  -3  -6  11       17.59       17.96      3.54 o
  -2  -6  11      402.71      394.29     11.97 o
  -1  -6  11       21.19       18.67      3.48 o
   0  -6  11      135.58      152.67      8.70 o
   1  -6  11     1164.21     1099.03     23.19 o
   2  -6  11     1675.28     1604.37     30.81 o
   3  -6  11      392.38      376.38     12.20 o
   4  -6  11        2.13        0.97      3.50 o
   5  -6  11       10.06        1.98      3.94 o
   6  -6  11        0.26        0.17      4.05 o
   7  -6  11       43.48       47.60      6.23 o
   8  -6  11       10.40       15.34      5.42 o
   9  -6  11      617.04      626.12     19.19 o
  10  -6  11      388.57      438.14     20.30 o
 -11  -5  11      101.54      102.78     11.90 o
 -10  -5  11       19.08       16.71     12.42 o
  -9  -5  11        3.06       16.56      6.70 o
  -8  -5  11      151.98      164.62     12.22 o
  -7  -5  11      308.42      313.70     15.02 o
  -6  -5  11        1.99        1.23      4.88 o
  -5  -5  11      824.74      827.34     19.85 o
  -4  -5  11      690.99      652.80     29.45 o
  -3  -5  11      445.85      439.76     10.88 o
  -2  -5  11       13.01       17.21      3.40 o
  -1  -5  11     1402.73     1416.40     29.15 o
   0  -5  11      471.12      449.54     10.66 o
   1  -5  11       83.00       77.05      6.02 o
   2  -5  11      306.22      267.24     10.01 o
   3  -5  11      299.79      293.91     10.82 o
   4  -5  11      144.16      153.58      8.21 o
   5  -5  11      213.56      215.81      9.79 o
   6  -5  11      473.19      476.86     14.83 o
   7  -5  11      292.82      304.24     14.96 o
   8  -5  11     1075.39     1102.65     40.36 o
   9  -5  11       51.44       54.27      7.73 o
  10  -5  11       10.34        2.75      5.83 o
 -11  -4  11       50.59       42.97      8.92 o
 -10  -4  11      141.65      159.09     13.04 o
  -9  -4  11      178.47      192.17     13.35 o
  -8  -4  11        0.10       -2.55      5.32 o
  -7  -4  11       60.28       70.87      8.38 o
  -6  -4  11     1287.74     1314.77     33.76 o
  -5  -4  11       79.99       77.74      6.15 o
  -4  -4  11      231.78      224.29      9.79 o
  -3  -4  11      831.86      820.60     15.78 o
  -2  -4  11      684.02      643.83     13.31 o
  -1  -4  11       24.50       24.35      3.57 o
   0  -4  11      608.31      590.75     14.31 o
   1  -4  11      500.54      479.44     14.10 o
   2  -4  11     2139.03     2005.86     36.39 o
   3  -4  11      439.62      454.91     13.26 o
   4  -4  11       33.75       33.82      4.73 o
   5  -4  11      361.86      363.52     23.18 o
   6  -4  11      166.38      147.60      8.84 o
   7  -4  11        0.79       -6.86      6.86 o
   8  -4  11      640.02      657.50     19.21 o
   9  -4  11      407.68      432.39     15.82 o
  10  -4  11      196.14      206.30     12.04 o
 -12  -3  11      353.82      343.01     18.59 o
 -11  -3  11      352.58      404.09     19.32 o
 -10  -3  11      121.54      142.07     12.09 o
  -9  -3  11       43.89       40.24      7.97 o
  -8  -3  11        0.96        6.81      5.80 o
  -7  -3  11      213.30      211.78     12.41 o
  -6  -3  11      267.31      292.81     13.54 o
  -5  -3  11     1294.25     1308.58     26.17 o
  -4  -3  11     2055.34     1915.43    121.32 o
  -3  -3  11        0.42        0.11      2.60 o
  -2  -3  11       44.92       39.38      3.95 o
  -1  -3  11     2847.89     2838.30     40.88 o
   0  -3  11     1302.50     1314.15     21.62 o
   1  -3  11      698.27      690.52     16.52 o
   2  -3  11      460.01      444.08     13.02 o
   3  -3  11     1564.01     1491.15     29.18 o
   4  -3  11      107.93      101.44      8.93 o
   5  -3  11      264.48      265.78     10.70 o
   6  -3  11      673.62      677.88     18.36 o
   7  -3  11     1997.23     1974.34     38.76 o
   8  -3  11      161.40      178.35     10.60 o
   9  -3  11       18.79       36.02      6.84 o
  10  -3  11        4.47       11.71      5.94 o
 -12  -2  11       13.79       13.02      6.86 o
 -11  -2  11       13.83       19.89      7.74 o
 -10  -2  11      443.18      444.93     19.25 o
  -9  -2  11        0.31       -4.88      4.88 o
  -8  -2  11        0.84       -2.13      5.02 o
  -7  -2  11      384.37      382.28     29.56 o
  -6  -2  11      995.31     1004.92     21.84 o
  -5  -2  11     1711.00     1660.60     31.36 o
  -4  -2  11       18.14       18.78      3.99 o
  -3  -2  11        1.40        0.99      3.11 o
  -2  -2  11       62.39       66.92      4.32 o
  -1  -2  11       29.68       36.10      3.60 o
   0  -2  11      579.74      535.95     12.93 o
   1  -2  11     6897.60     6821.21    105.58 o
   2  -2  11     2692.46     2787.21     63.66 o
   3  -2  11        1.13        0.06      3.40 o
   4  -2  11      147.73      140.03     12.52 o
   5  -2  11       38.58       33.85      5.33 o
   6  -2  11      387.09      358.49     13.49 o
   7  -2  11      432.18      432.91     15.13 o
   8  -2  11     1192.19     1288.58     29.24 o
   9  -2  11      310.32      303.12     13.51 o
  10  -2  11       90.43       89.66      9.25 o
 -12  -1  11       31.43       35.40      8.33 o
 -11  -1  11      103.69      122.33     11.76 o
 -10  -1  11       24.70       23.06      6.91 o
  -9  -1  11      287.64      298.15     15.06 o
  -8  -1  11      564.75      546.05     19.76 o
  -7  -1  11       70.26       65.86      6.02 o
  -6  -1  11       71.68       61.08      5.68 o
  -5  -1  11      249.24      248.52     11.34 o
  -4  -1  11     1459.27     1431.17     27.67 o
  -3  -1  11     1487.86     1445.15     27.59 o
  -2  -1  11     1018.16     1033.93     22.99 o
  -1  -1  11      583.40      596.95     12.01 o
   0  -1  11     4436.25     4567.60     71.40 o
   1  -1  11       26.87       32.14      5.15 o
   2  -1  11      713.17      599.73     15.19 o
   3  -1  11      276.54      283.03     10.19 o
   4  -1  11      459.56      494.40     14.27 o
   5  -1  11      220.55      206.68      9.60 o
   6  -1  11     1112.88     1184.56     26.30 o
   7  -1  11     1775.46     1797.82     37.34 o
   8  -1  11      128.58      112.79      9.13 o
   9  -1  11       28.65       22.90      6.28 o
  10  -1  11      182.80      178.97     14.86 o
 -13   0  11       11.57       10.96      6.65 o
 -12   0  11       24.10       22.74      7.09 o
 -11   0  11      151.57      185.38     13.56 o
 -10   0  11       11.12       15.68      8.57 o
  -9   0  11        0.29       -2.55      5.14 o
  -8   0  11       82.41       90.89      7.16 o
  -7   0  11      453.63      456.71     18.36 o
  -6   0  11      953.65      920.95     44.90 o
  -5   0  11      303.79      287.88     19.61 o
  -4   0  11      243.98      234.29     10.87 o
  -3   0  11      228.26      226.71      9.79 o
  -2   0  11      201.23      178.07      7.70 o
  -1   0  11       43.17       47.54      6.87 o
   0   0  11     2202.44     2341.34     34.46 o
   1   0  11     3044.51     3032.83     50.83 o
   2   0  11     2189.42     2239.10     39.74 o
   3   0  11      558.89      547.67     19.30 o
   4   0  11        1.13        1.20      3.49 o
   5   0  11       58.32       49.76      6.71 o
   6   0  11        2.23        3.16      5.87 o
   7   0  11      437.39      433.88     14.88 o
   8   0  11      232.42      226.53     11.58 o
   9   0  11      177.74      208.10     18.65 o
 -13   1  11      118.33      124.86     12.55 o
 -12   1  11      139.58      143.95     12.60 o
 -11   1  11       42.66       38.60      7.59 o
 -10   1  11        3.31       -2.98      5.23 o
  -9   1  11      907.65      869.67     26.78 o
  -8   1  11      905.76      873.78     20.58 o
  -7   1  11      355.99      335.64     14.16 o
  -6   1  11      542.51      542.90     14.75 o
  -5   1  11      799.32      741.81     17.61 o
  -4   1  11        1.88       -3.27      3.27 o
  -3   1  11     2151.98     2275.06     49.84 o
  -2   1  11     2040.57     2011.60     35.92 o
  -1   1  11     2523.89     2592.47     44.33 o
   0   1  11      117.42      112.94      8.47 o
   1   1  11      384.30      371.17     21.30 o
   2   1  11      209.49      225.70     12.62 o
   3   1  11      720.11      712.41     31.98 o
   4   1  11       46.85       41.74      5.52 o
   5   1  11       24.93       30.62      5.31 o
   6   1  11      368.29      365.83     17.25 o
   7   1  11      212.04      223.75     11.12 o
   8   1  11      426.24      408.39     15.17 o
   9   1  11       11.28       14.42      8.15 o
 -13   2  11       56.71       57.31      9.48 o
 -12   2  11       47.06       51.87      8.81 o
 -11   2  11        0.55       -3.28      5.28 o
 -10   2  11      215.47      174.90     12.45 o
  -9   2  11        0.19        4.28      4.19 o
  -8   2  11      312.10      310.85     15.47 o
  -7   2  11     2858.23     2862.63     54.82 o
  -6   2  11     2106.21     2107.51     38.52 o
  -5   2  11        2.40        7.79      7.13 o
  -4   2  11       54.02       47.57      5.13 o
  -3   2  11        6.09        8.09      5.47 o
  -2   2  11      110.05      128.69      8.02 o
  -1   2  11     1726.53     1723.67     31.85 o
   0   2  11     3362.57     3450.02     62.66 o
   1   2  11      442.03      468.09     12.85 o
   2   2  11      312.11      320.59     18.21 o
   3   2  11       80.18       78.12      6.34 o
   4   2  11      715.49      721.41     18.24 o
   5   2  11      627.36      602.49     16.95 o
   6   2  11       71.58       75.69      7.57 o
   7   2  11       46.05       50.18      6.96 o
   8   2  11      341.87      349.88     18.09 o
   9   2  11      169.82      169.93     18.96 o
 -13   3  11       51.18       57.75      9.40 o
 -12   3  11       49.20       52.89      8.77 o
 -11   3  11        2.90        9.44      5.28 o
 -10   3  11      120.33      126.71     23.07 o
  -9   3  11      640.12      649.70     21.13 o
  -8   3  11      788.46      791.46     20.20 o
  -7   3  11       58.67       57.56      6.15 o
  -6   3  11     2030.96     1998.62     58.56 o
  -5   3  11     1148.15     1086.10     32.65 o
  -4   3  11      252.44      258.32      9.68 o
  -3   3  11       52.93       52.58      5.29 o
  -2   3  11      623.19      630.64     15.83 o
  -1   3  11     3423.98     3420.97     56.84 o
   0   3  11      117.12      115.13      6.71 o
   1   3  11       53.07       63.02      7.90 o
   2   3  11      122.29      149.31      7.67 o
   3   3  11      116.80      116.36     10.39 o
   4   3  11        9.15       15.60      4.59 o
   5   3  11     1292.42     1237.73     27.17 o
   6   3  11      740.20      750.14     20.15 o
   7   3  11      414.25      432.43     15.44 o
   8   3  11      145.92      124.27     12.57 o
 -13   4  11       58.32       53.35      8.77 o
 -12   4  11        2.14        8.17      5.83 o
 -11   4  11       72.83       69.28      8.89 o
 -10   4  11        9.77       12.95      4.73 o
  -9   4  11       52.60       50.72      7.49 o
  -8   4  11      971.92      957.88     26.40 o
  -7   4  11     1344.81     1306.69     29.90 o
  -6   4  11      634.38      642.68     16.82 o
  -5   4  11       82.83       88.31      6.60 o
  -4   4  11        1.26        4.08      3.32 o
  -3   4  11      997.69     1010.01     21.96 o
  -2   4  11      132.77      138.80      7.57 o
  -1   4  11      281.39      288.33     10.48 o
   0   4  11     1464.31     1411.74     27.77 o
   1   4  11     1099.99     1043.23     28.83 o
   2   4  11       95.50       88.77      6.47 o
   3   4  11      203.67      210.71     14.69 o
   4   4  11     1516.02     1474.05     30.34 o
   5   4  11      747.18      704.72     24.11 o
   6   4  11        3.14        5.10      4.91 o
   7   4  11      306.84      325.28     17.41 o
   8   4  11      159.01      169.49     38.24 o
 -13   5  11       32.83       36.93      7.88 o
 -12   5  11       91.11       96.82     10.54 o
 -11   5  11      158.19      154.07     11.59 o
 -10   5  11       82.61       85.25      9.11 o
  -9   5  11      216.31      196.89      9.84 o
  -8   5  11      156.95      141.73      8.55 o
  -7   5  11      133.44      123.91      7.97 o
  -6   5  11      232.90      231.49      9.85 o
  -5   5  11      495.77      448.35     14.20 o
  -4   5  11       41.86       42.19      5.06 o
  -3   5  11       10.88        9.54      3.81 o
  -2   5  11      827.65      821.69     25.71 o
  -1   5  11      803.59      745.27     32.53 o
   0   5  11      295.71      267.53     10.54 o
   1   5  11        0.85       -1.80      4.89 o
   2   5  11       18.67       16.36      6.29 o
   3   5  11      127.23      127.89      8.20 o
   4   5  11       31.42       46.22      6.28 o
   5   5  11      639.87      641.00     18.40 o
   6   5  11     1458.65     1484.62     74.86 o
   7   5  11      458.43      468.60     20.70 o
 -13   6  11        2.42        3.89      7.27 o
 -12   6  11        1.80        2.36      5.14 o
 -11   6  11       17.81       12.24      5.10 o
 -10   6  11       18.62       21.21      5.33 o
  -9   6  11       37.05       50.69      6.28 o
  -8   6  11      200.34      205.17     15.66 o
  -7   6  11      102.61      104.93      7.61 o
  -6   6  11        5.08       17.62      9.25 o
  -5   6  11       19.50       17.57      4.42 o
  -4   6  11      137.83      144.49      8.16 o
  -3   6  11      973.47      936.54     21.46 o
  -2   6  11      217.15      222.55      9.70 o
  -1   6  11      329.26      312.85     17.39 o
   0   6  11     1136.11     1135.18     24.48 o
   1   6  11      473.87      450.80     31.02 o
   2   6  11      402.45      388.76     16.79 o
   3   6  11      687.00      668.25     22.89 o
   4   6  11      590.84      598.18     23.36 o
   5   6  11      171.83      202.26     10.87 o
   6   6  11        7.53        9.44      7.24 o
 -12   7  11       17.96       30.83      6.12 o
 -11   7  11        0.54        2.73      4.55 o
 -10   7  11      166.58      174.54      9.99 o
  -9   7  11      172.69      183.42      9.97 o
  -8   7  11       80.05       73.67      6.99 o
  -7   7  11      127.19      123.33      8.11 o
  -6   7  11       11.01       25.74      4.86 o
  -5   7  11       20.29       20.19      4.62 o
  -4   7  11       87.54       91.39      7.19 o
  -3   7  11     1207.46     1229.74     28.99 o
  -2   7  11      523.09      529.85     15.40 o
  -1   7  11     1101.79     1094.28     24.33 o
   0   7  11      232.71      230.63     10.24 o
   1   7  11       26.07       15.79      6.27 o
   2   7  11        1.49        8.86      5.91 o
   3   7  11      142.02      141.22     11.52 o
   4   7  11      327.15      294.81     15.75 o
   5   7  11      427.76      397.64     27.64 o
   6   7  11      553.56      562.92     22.95 o
 -12   8  11        6.85       10.74      5.36 o
 -11   8  11       39.19       51.71      7.02 o
 -10   8  11       65.89       73.26      9.16 o
  -9   8  11       44.15       49.70      8.38 o
  -8   8  11      312.81      319.33     12.25 o
  -7   8  11        2.44        4.23      7.36 o
  -6   8  11        0.02        1.11      3.90 o
  -5   8  11      281.54      281.17     14.24 o
  -4   8  11     1688.20     1621.05     38.08 o
  -3   8  11      460.08      482.40     15.01 o
  -2   8  11      147.57      150.77      8.85 o
  -1   8  11      351.57      371.74     13.76 o
   0   8  11      670.41      655.68     17.92 o
   1   8  11      169.47      157.79     11.94 o
   2   8  11      469.29      484.10     21.61 o
   3   8  11      511.16      526.58     20.86 o
   4   8  11       76.49       97.77     16.11 o
   5   8  11        0.46        1.25     10.18 o
 -12   9  11       51.27       42.23      8.83 o
 -11   9  11       16.28       30.61      7.85 o
 -10   9  11      164.89      151.43     12.40 o
  -9   9  11      580.22      552.46     21.59 o
  -8   9  11       35.29       27.14      5.40 o
  -7   9  11       33.88       38.22      5.83 o
  -6   9  11        8.39       20.17      5.07 o
  -5   9  11       87.54       91.67      8.16 o
  -4   9  11      262.04      246.87     11.18 o
  -3   9  11     1439.51     1475.39     31.01 o
  -2   9  11     1022.94     1053.13     24.38 o
  -1   9  11       77.74       98.63      7.90 o
   0   9  11        5.18        2.49      4.63 o
   1   9  11        0.01       -4.07     10.49 o
   2   9  11       33.92       33.50      7.97 o
   3   9  11       89.19      102.17     11.12 o
   4   9  11      238.18      231.08     21.82 o
 -11  10  11      153.89      165.83     23.33 o
 -10  10  11       88.82      100.81     11.43 o
  -9  10  11       94.58       96.83     11.02 o
  -8  10  11      196.96      195.00     13.63 o
  -7  10  11      241.49      238.58     24.37 o
  -6  10  11        4.60        5.43      5.92 o
  -5  10  11       35.35       37.47      7.93 o
  -4  10  11      328.82      313.59     18.96 o
  -3  10  11      177.27      162.39     12.27 o
  -2  10  11      307.18      289.15     15.61 o
  -1  10  11      557.78      562.31     21.30 o
   0  10  11       41.23       48.11     10.55 o
   1  10  11        4.33       -8.21      8.21 o
   2  10  11      113.93      140.17     17.46 o
 -10  11  11      124.58      128.88     12.73 o
  -9  11  11      109.71      102.00     11.30 o
  -8  11  11       35.29       43.13      8.30 o
  -7  11  11       66.34       67.26      9.47 o
  -6  11  11       82.42       84.99     10.32 o
  -5  11  11       30.12       34.32     12.94 o
  -4  11  11        9.92        6.83      6.68 o
  -3  11  11      213.04      200.93     13.99 o
  -2  11  11      430.63      426.45     21.77 o
  -1  11  11        0.54       -2.30      6.15 o
   0  11  11        7.83       -3.32      9.56 o
   1  11  11       15.15       19.53     11.12 o
  -9  12  11      104.12      116.40     12.56 o
  -8  12  11       44.46       43.78     17.72 o
  -7  12  11       14.77        9.93      6.72 o
  -6  12  11       12.42       22.17      7.45 o
  -5  12  11       35.61       37.06     15.43 o
  -4  12  11        9.37       10.70      7.74 o
  -3  12  11       10.78        1.77      6.47 o
  -2  12  11       70.81       61.68      9.73 o
  -1  12  11       59.97       57.23      9.51 o
   0  12  11       67.92       73.29     17.20 o
  -6  13  11       16.80       28.92      7.97 o
  -5  13  11       23.57       32.78      8.78 o
  -4  13  11       49.09       61.16     10.64 o
  -3  13  11       60.08       60.88     13.40 o
   0 -13  12        0.54        4.36      8.83 o
   1 -13  12       85.12       91.96     10.80 o
   2 -13  12      127.28      141.50     18.03 o
   3 -13  12      134.58      148.71     22.60 o
  -3 -12  12        3.55        2.85      6.46 o
  -2 -12  12        1.16       -5.58      5.58 o
  -1 -12  12       10.94        4.36      9.04 o
   0 -12  12       93.05       81.07      9.79 o
   1 -12  12       66.81       62.83      9.06 o
   2 -12  12      408.75      422.03     42.50 o
   3 -12  12      105.33      101.54     11.08 o
   4 -12  12        0.09       -3.32      5.83 o
   5 -12  12        2.64       -5.29      6.17 o
   6 -12  12       78.26       86.14     15.59 o
  -5 -11  12       37.77       62.05     14.23 o
  -4 -11  12      314.42      359.96     23.90 o
  -3 -11  12       44.76       46.81      8.27 o
  -2 -11  12       15.34       25.00      6.80 o
  -1 -11  12      150.27      174.25     18.29 o
   0 -11  12       70.05       88.31      9.65 o
   1 -11  12       21.92       21.34     15.90 o
   2 -11  12      137.26      144.12     16.83 o
   3 -11  12      245.05      248.34     14.79 o
   4 -11  12      142.72      149.51     12.42 o
   5 -11  12      231.80      228.22     27.95 o
   6 -11  12       20.28       17.62      7.08 o
   7 -11  12        6.69        9.16      6.94 o
  -6 -10  12      193.00      207.19     21.40 o
  -5 -10  12      564.39      579.53     34.86 o
  -4 -10  12       15.63       18.49     11.53 o
  -3 -10  12       83.09       85.44     20.05 o
  -2 -10  12        0.41       -4.39      4.88 o
  -1 -10  12        2.72        9.31      4.59 o
   0 -10  12       37.45       37.29      7.38 o
   1 -10  12     1334.79     1380.84     36.55 o
   2 -10  12      459.43      444.80     18.15 o
   3 -10  12        8.19       11.99      6.05 o
   4 -10  12        0.78        7.15      6.13 o
   5 -10  12       86.35       87.80     13.77 o
   6 -10  12       14.45        6.89      8.31 o
   7 -10  12       20.98       10.22      7.27 o
   8 -10  12       30.16       32.42     12.36 o
  -7  -9  12       42.40       48.08      9.00 o
  -6  -9  12       38.16       31.98      8.08 o
  -5  -9  12      548.38      586.09     40.47 o
  -4  -9  12      568.78      597.78     34.01 o
  -3  -9  12      162.87      182.28     12.62 o
  -2  -9  12       79.89       89.75      8.49 o
  -1  -9  12       10.52        6.74      4.22 o
   0  -9  12      786.31      749.78     27.85 o
   1  -9  12        8.26        6.46      5.78 o
   2  -9  12      746.16      796.81     25.16 o
   3  -9  12      455.72      428.46     17.59 o
   4  -9  12      151.75      158.61     11.77 o
   5  -9  12      105.63      101.86     10.32 o
   6  -9  12      101.98      106.76     11.13 o
   7  -9  12      238.49      270.43     15.97 o
   8  -9  12       32.53       21.04      7.97 o
  -8  -8  12       26.22       18.22      7.74 o
  -7  -8  12       38.72       54.04     13.82 o
  -6  -8  12      635.80      669.88     31.22 o
  -5  -8  12      293.67      314.83     15.50 o
  -4  -8  12       86.69       68.00      6.77 o
  -3  -8  12      142.38      167.97      7.93 o
  -2  -8  12      178.41      195.45      7.94 o
  -1  -8  12        3.54        3.05      3.33 o
   0  -8  12      264.86      235.82     14.41 o
   1  -8  12      480.10      512.16     15.03 o
   2  -8  12      153.44      177.06      9.10 o
   3  -8  12       23.40       23.73      5.05 o
   4  -8  12      207.68      210.39     10.07 o
   5  -8  12       46.19       53.81      6.47 o
   6  -8  12      287.01      264.30     16.64 o
   7  -8  12       31.94       44.46     11.59 o
   8  -8  12      192.10      207.07     17.72 o
   9  -8  12      379.73      397.02     28.05 o
  -9  -7  12       23.37       22.75      7.87 o
  -8  -7  12        4.55       11.24      6.99 o
  -7  -7  12       19.80       19.88      7.42 o
  -6  -7  12       31.62       42.07      7.90 o
  -5  -7  12      573.14      611.95     21.27 o
  -4  -7  12      560.82      580.35     16.19 o
  -3  -7  12      237.13      246.17      8.74 o
  -2  -7  12       15.27       15.48      3.70 o
  -1  -7  12      121.48      114.58      6.26 o
   0  -7  12      346.61      336.45     11.57 o
   1  -7  12        0.32       -3.41      3.41 o
   2  -7  12      148.18      136.76      8.04 o
   3  -7  12     1097.34     1101.59     24.47 o
   4  -7  12       60.65       54.82      6.31 o
   5  -7  12        0.68        2.00      4.16 o
   6  -7  12      355.05      355.32     21.19 o
   7  -7  12      674.05      684.08     26.03 o
   8  -7  12      234.72      204.77     11.46 o
   9  -7  12        9.19        7.90      5.99 o
  -9  -6  12       71.25       93.18     18.55 o
  -8  -6  12      106.17      113.16     11.49 o
  -7  -6  12      583.46      615.42     22.37 o
  -6  -6  12      241.13      246.59     13.75 o
  -5  -6  12        2.72        2.86      5.06 o
  -4  -6  12       16.91       15.72      4.31 o
  -3  -6  12      223.06      228.19     12.13 o
  -2  -6  12       97.48       98.78      5.78 o
  -1  -6  12       12.31        9.03      3.17 o
   0  -6  12      780.62      762.05     18.26 o
   1  -6  12      285.05      311.63     11.17 o
   2  -6  12      625.21      616.88     16.43 o
   3  -6  12       18.53       23.45      4.73 o
   4  -6  12        1.13        4.44      3.92 o
   5  -6  12      188.28      170.51      9.39 o
   6  -6  12       72.53       70.88     10.31 o
   7  -6  12       11.32       16.75      5.63 o
   8  -6  12      617.53      605.66     18.79 o
   9  -6  12      559.36      607.07     19.14 o
 -10  -5  12       27.59       32.63      8.41 o
  -9  -5  12       32.59       27.53      7.62 o
  -8  -5  12      228.45      222.92     14.27 o
  -7  -5  12       88.24       92.80      9.96 o
  -6  -5  12      686.03      692.47     22.66 o
  -5  -5  12      170.71      155.99     10.83 o
  -4  -5  12      129.15      133.40      7.64 o
  -3  -5  12      166.46      169.61      8.22 o
  -2  -5  12      178.90      164.28      6.88 o
  -1  -5  12      835.26      815.61     16.11 o
   0  -5  12      660.18      599.24     15.63 o
   1  -5  12       81.44       68.80      5.96 o
   2  -5  12      232.61      233.99     11.59 o
   3  -5  12      132.11      130.81      7.82 o
   4  -5  12      159.20      163.72      8.83 o
   5  -5  12     1067.79     1054.96     24.23 o
   6  -5  12      585.78      599.25     17.35 o
   7  -5  12      609.96      608.07     18.23 o
   8  -5  12       66.30       81.91     14.70 o
   9  -5  12      154.62      162.34     24.26 o
 -11  -4  12       73.24       82.58     11.20 o
 -10  -4  12        7.41        9.47      7.20 o
  -9  -4  12       23.62        9.30      6.89 o
  -8  -4  12      180.39      194.13     14.55 o
  -7  -4  12      834.48      830.10     26.00 o
  -6  -4  12      207.44      178.02     11.60 o
  -5  -4  12       16.52       15.76      4.41 o
  -4  -4  12       27.72       40.76      5.68 o
  -3  -4  12      188.71      194.32      8.64 o
  -2  -4  12      233.03      225.96      9.55 o
  -1  -4  12      614.43      585.41     12.87 o
   0  -4  12     1033.68      999.33     21.66 o
   1  -4  12     2240.02     2155.82     71.73 o
   2  -4  12      222.94      227.14      9.36 o
   3  -4  12      285.91      314.18     11.24 o
   4  -4  12      486.99      480.45     14.55 o
   5  -4  12       16.94       15.40      4.92 o
   6  -4  12      158.84      162.21      9.40 o
   7  -4  12      472.18      499.08     16.47 o
   8  -4  12      559.20      613.97     18.98 o
   9  -4  12       54.40       41.68      7.28 o
 -11  -3  12        1.01        3.45      6.43 o
 -10  -3  12       38.06       26.53      8.07 o
  -9  -3  12        2.33        1.96      5.87 o
  -8  -3  12      698.25      664.98     33.92 o
  -7  -3  12      168.75      172.47     11.68 o
  -6  -3  12      486.14      497.64     14.46 o
  -5  -3  12      701.68      703.33     17.47 o
  -4  -3  12        4.25        3.92      3.55 o
  -3  -3  12        0.78       -0.57      3.47 o
  -2  -3  12     2714.58     2699.84     46.52 o
  -1  -3  12     1282.49     1273.71     21.63 o
   0  -3  12      379.39      400.57     12.25 o
   1  -3  12      117.77      108.29      6.95 o
   2  -3  12      645.72      669.38     16.77 o
   3  -3  12        7.75       13.66      4.35 o
   4  -3  12      187.32      188.93      9.21 o
   5  -3  12      923.93      915.98     21.96 o
   6  -3  12      950.37      931.60     23.00 o
   7  -3  12      150.44      152.80      9.97 o
   8  -3  12       88.71       93.27      8.84 o
   9  -3  12       46.22       37.94      7.28 o
 -11  -2  12       18.66       28.85      8.47 o
 -10  -2  12       16.24       21.46     11.17 o
  -9  -2  12       34.52       22.70      7.23 o
  -8  -2  12      493.98      487.61     19.46 o
  -7  -2  12      640.35      624.59     21.62 o
  -6  -2  12     1107.39     1125.39     24.22 o
  -5  -2  12       23.77       20.00      4.34 o
  -4  -2  12      537.90      495.51     16.63 o
  -3  -2  12      136.85      133.06      7.28 o
  -2  -2  12      120.72      119.50      6.89 o
  -1  -2  12      857.05      808.94     18.30 o
   0  -2  12     2081.54     2127.31     38.02 o
   1  -2  12     3199.65     3199.40     53.98 o
   2  -2  12        6.86        7.22      3.74 o
   3  -2  12      131.35      110.04      7.07 o
   4  -2  12      147.28      141.70      8.33 o
   5  -2  12      173.38      167.73      9.43 o
   6  -2  12       77.19       76.75      7.91 o
   7  -2  12      812.75      846.78     22.54 o
   8  -2  12      125.50      147.01     11.71 o
   9  -2  12       40.98       36.05      6.92 o
 -12  -1  12       18.07       22.09      7.89 o
 -11  -1  12       35.76       26.32      7.71 o
 -10  -1  12        0.19       -5.87      5.87 o
  -9  -1  12      534.03      534.62     22.55 o
  -8  -1  12       52.45       51.06      9.25 o
  -7  -1  12        1.59       -3.11      4.46 o
  -6  -1  12      150.27      150.23     14.89 o
  -5  -1  12     1049.33     1052.95     22.89 o
  -4  -1  12      457.45      438.41     13.09 o
  -3  -1  12       67.78       67.49      5.71 o
  -2  -1  12     1219.47     1222.88     24.81 o
  -1  -1  12     2276.15     2278.58     40.17 o
   0  -1  12      462.56      449.02     16.75 o
   1  -1  12     2430.92     2485.24     43.55 o
   2  -1  12      550.12      555.60     15.00 o
   3  -1  12      210.51      233.43     11.72 o
   4  -1  12      143.37      157.34      8.72 o
   5  -1  12      458.40      454.56     19.88 o
   6  -1  12      960.82      957.98     23.47 o
   7  -1  12       31.56       23.99      6.14 o
   8  -1  12        1.80       -3.93      7.95 o
   9  -1  12        1.87       -3.25      7.01 o
 -12   0  12        7.10       12.74      6.86 o
 -11   0  12       18.00       16.44      7.44 o
 -10   0  12      159.04      181.20     13.37 o
  -9   0  12      574.43      599.47     21.86 o
  -8   0  12     1036.20     1105.87     40.41 o
  -7   0  12      780.73      770.29     19.05 o
  -6   0  12      273.01      268.08     11.02 o
  -5   0  12       73.71       69.35      7.58 o
  -4   0  12      286.78      300.64     12.42 o
  -3   0  12       24.15       24.95      6.47 o
  -2   0  12       27.65       18.11      4.33 o
  -1   0  12      801.39      843.93     19.03 o
   0   0  12     3939.92     4017.57     81.99 o
   1   0  12      694.58      644.78     16.08 o
   2   0  12      735.56      675.01     16.86 o
   3   0  12      205.05      185.11      8.89 o
   4   0  12       70.60       65.71      6.52 o
   5   0  12      547.94      560.05     20.67 o
   6   0  12        1.17        5.38      5.20 o
   7   0  12      223.80      232.42     14.72 o
   8   0  12      366.28      381.98     15.22 o
   9   0  12      203.65      202.93     15.35 o
 -12   1  12        0.11        3.06      6.36 o
 -11   1  12        8.12       -0.41      6.33 o
 -10   1  12      337.00      338.30     16.88 o
  -9   1  12      206.92      197.26     12.70 o
  -8   1  12       10.40        4.31      4.41 o
  -7   1  12      107.36       95.70      8.70 o
  -6   1  12      865.49      873.99     25.53 o
  -5   1  12       11.37       10.65      4.03 o
  -4   1  12        2.51        2.47      3.39 o
  -3   1  12     1953.75     1818.93     66.72 o
  -2   1  12     1627.16     1543.97     38.12 o
  -1   1  12      511.45      526.21     28.42 o
   0   1  12       26.87       30.02      6.96 o
   1   1  12       25.39       35.79      6.51 o
   2   1  12       16.77       21.55      4.36 o
   3   1  12       45.31       59.36      5.99 o
   4   1  12       57.48       58.59      6.50 o
   5   1  12      745.13      766.82     20.06 o
   6   1  12      995.22     1003.18     24.51 o
   7   1  12      427.70      434.46     18.65 o
   8   1  12       42.37       33.24      8.72 o
 -12   2  12        1.38        6.20      6.91 o
 -11   2  12      110.28       88.84     10.58 o
 -10   2  12        6.70        6.33      6.27 o
  -9   2  12      432.19      446.06     16.11 o
  -8   2  12     1206.24     1167.05     25.81 o
  -7   2  12      762.84      729.41     38.16 o
  -6   2  12      100.68       78.14      9.92 o
  -5   2  12        4.28        4.32      5.35 o
  -4   2  12      222.72      244.44     11.08 o
  -3   2  12      447.76      468.65     13.47 o
  -2   2  12       56.41       35.73      4.92 o
  -1   2  12      974.94     1031.51     22.12 o
   0   2  12       21.41       21.70      5.95 o
   1   2  12      171.38      174.00     11.34 o
   2   2  12      450.08      479.87     18.41 o
   3   2  12      690.28      678.10     17.68 o
   4   2  12     1158.49     1149.57     25.62 o
   5   2  12       27.24       25.26      5.71 o
   6   2  12        8.84       12.00      5.47 o
   7   2  12      274.97      325.70     17.72 o
   8   2  12      406.99      389.53     24.57 o
 -12   3  12        0.07        1.91      5.74 o
 -11   3  12       42.37       32.60      7.99 o
 -10   3  12      355.18      346.96     18.24 o
  -9   3  12       92.92       91.37     11.13 o
  -8   3  12        4.04        6.85      4.42 o
  -7   3  12     1493.61     1459.06     37.00 o
  -6   3  12       71.79       72.39      9.89 o
  -5   3  12      238.62      239.33     10.57 o
  -4   3  12      140.40      133.60      7.74 o
  -3   3  12      885.06      881.94     21.21 o
  -2   3  12     2335.93     2345.01     41.98 o
  -1   3  12      176.13      171.75     11.22 o
   0   3  12       80.24       67.14     10.29 o
   1   3  12       36.64       25.79      6.32 o
   2   3  12       34.75       22.90      6.41 o
   3   3  12        4.31        7.83      5.37 o
   4   3  12     1422.38     1408.16     29.86 o
   5   3  12     1377.55     1328.98     45.29 o
   6   3  12      390.58      432.78     15.36 o
   7   3  12      173.07      192.69     11.43 o
 -12   4  12       37.80       28.26      8.99 o
 -11   4  12        3.27        5.76      6.13 o
 -10   4  12       24.01       23.81      5.43 o
  -9   4  12      100.08      102.35     15.35 o
  -8   4  12      531.59      548.74     18.52 o
  -7   4  12       42.42       43.71      5.80 o
  -6   4  12        2.35        0.55      3.74 o
  -5   4  12      213.28      208.96      9.59 o
  -4   4  12     1039.87     1069.28     23.59 o
  -3   4  12      237.43      250.29     10.26 o
  -2   4  12      395.77      381.76     16.49 o
  -1   4  12     1416.67     1318.54     27.02 o
   0   4  12     1138.38     1159.19     31.74 o
   1   4  12      276.52      291.16     14.51 o
   2   4  12      175.80      176.64     12.11 o
   3   4  12     1788.69     1755.68     43.91 o
   4   4  12      551.76      574.34     33.20 o
   5   4  12       42.18       50.42      6.87 o
   6   4  12      340.57      347.38     21.84 o
   7   4  12      287.18      304.42     17.51 o
 -12   5  12        0.59       -1.00      5.76 o
 -11   5  12        7.10        9.08      6.18 o
 -10   5  12       43.24       38.51      6.10 o
  -9   5  12      356.32      358.21     25.36 o
  -8   5  12       28.11       26.83      5.26 o
  -7   5  12       16.85       25.04      5.31 o
  -6   5  12       38.39       26.06      5.05 o
  -5   5  12        1.50       -1.78      3.47 o
  -4   5  12      175.69      176.17      8.99 o
  -3   5  12     2626.39     2644.11     47.19 o
  -2   5  12     2600.02     2604.43     46.47 o
  -1   5  12      309.08      303.06     11.22 o
   0   5  12        0.27       -1.13      5.14 o
   1   5  12       59.96       60.02      8.26 o
   2   5  12       32.90       25.52      6.96 o
   3   5  12      210.21      224.03     13.70 o
   4   5  12     1044.66     1038.00     31.24 o
   5   5  12     1035.32     1010.44     58.81 o
   6   5  12      183.51      177.34     13.82 o
 -12   6  12       32.86       30.53     14.29 o
 -11   6  12        7.92       12.67      6.24 o
 -10   6  12       28.48       28.53      5.63 o
  -9   6  12      117.41      119.10      8.79 o
  -8   6  12       28.09       30.83      5.55 o
  -7   6  12       68.41       85.92      7.38 o
  -6   6  12      292.05      311.16     11.89 o
  -5   6  12      147.70      162.49     10.99 o
  -4   6  12      118.38      108.55      7.81 o
  -3   6  12      162.86      159.59      8.89 o
  -2   6  12       61.21       71.71      6.88 o
  -1   6  12      818.87      806.74     19.97 o
   0   6  12      462.98      468.01     18.61 o
   1   6  12      190.25      182.65     12.52 o
   2   6  12      228.26      224.02     14.70 o
   3   6  12      552.21      524.75     20.77 o
   4   6  12      185.40      170.31     12.96 o
   5   6  12       20.78       30.95      8.11 o
   6   6  12      334.98      340.60     27.53 o
 -12   7  12        1.26       -6.23      8.21 o
 -11   7  12      123.15      161.82     11.31 o
 -10   7  12      236.73      221.93     11.40 o
  -9   7  12       22.30       31.43      5.75 o
  -8   7  12        0.90        2.35      4.24 o
  -7   7  12      116.39      126.99      8.60 o
  -6   7  12       13.90       12.01      4.79 o
  -5   7  12      192.48      192.97      9.87 o
  -4   7  12      539.19      563.40     16.57 o
  -3   7  12     1198.69     1183.78     38.40 o
  -2   7  12      632.76      585.97     16.87 o
  -1   7  12       54.03       53.40      6.38 o
   0   7  12        3.23       -2.22      5.73 o
   1   7  12        0.38       -0.20      5.56 o
   2   7  12       50.97       49.07      8.55 o
   3   7  12      155.57      149.64     12.27 o
   4   7  12      171.91      178.96     13.56 o
   5   7  12      230.24      249.06     23.69 o
 -11   8  12      108.68      111.75      9.39 o
 -10   8  12       91.89       95.30      8.55 o
  -9   8  12      384.93      393.90     14.51 o
  -8   8  12      129.94      130.33      9.05 o
  -7   8  12       16.88       18.88      5.16 o
  -6   8  12      318.68      297.02     11.86 o
  -5   8  12      361.51      364.63     16.03 o
  -4   8  12       26.99       36.53      9.39 o
  -3   8  12      486.76      473.11     15.37 o
  -2   8  12      260.11      248.86     11.22 o
  -1   8  12      238.93      264.41     14.98 o
   0   8  12        5.14        0.97      5.62 o
   1   8  12       73.98       87.08     10.21 o
   2   8  12      179.96      217.55     14.25 o
   3   8  12       95.59       99.58     11.23 o
   4   8  12       18.64        8.42     10.91 o
 -11   9  12      274.96      263.00     31.07 o
 -10   9  12      435.51      487.55     21.08 o
  -9   9  12       25.05       18.20      7.22 o
  -8   9  12       74.69       74.59      7.65 o
  -7   9  12       40.26       31.03      5.82 o
  -6   9  12       17.09       16.12      5.09 o
  -5   9  12        3.92       -1.36      4.47 o
  -4   9  12      950.32      988.27     30.75 o
  -3   9  12      252.40      271.95     12.11 o
  -2   9  12        0.48        4.35      4.70 o
  -1   9  12       14.94       15.95      5.09 o
   0   9  12        9.56       16.56      6.71 o
   1   9  12      131.16      127.01     11.86 o
   2   9  12        5.08       11.31      9.61 o
[truncated: 59,735 more chars]
